# Supplementary material for: Evolution of Fc Receptor-Like Scavenger in Mammals
Source: Front Immunol. 2021 Feb 23;11:590280. doi: 10.3389/fimmu.2020.590280 (PMC7940838; doi:10.3389/fimmu.2020.590280)
Supplement: Supplementary file 1 [file DataSheet_1.zip]

Archive with 2 entries (2 files):
- FcRL2_alignment.fas
- FCRLS_alignment.fas
