# Supplementary material for: Evolution of Fc Receptor-Like Scavenger in Mammals
Source: Front Immunol. 2021 Feb 23;11:590280. doi: 10.3389/fimmu.2020.590280 (PMC7940838; doi:10.3389/fimmu.2020.590280)
Supplement: Supplementary file 1 [file DataSheet_1.zip › FcRL2_alignment.fas]

>Canis lupus familiaris, FCRL2 
ATGCTGTTGTTGTGGTCATTGCTGGTCATCTTTGCTTCCGCCAGTGAAGAGGCAGACTGG
CTGACTCTCAGGGCTCCTTCTGCTATCTTTGAAGGTGACCGCATAGACCTGATATGCCAG
AGGAAAACAGACAAGTGGAAAATCCAGACTATGGCATATTACAAGGATGGAAAAAAGTTA
CATTTTTCAAATGAAGTCTTCAGCTTTTCTATCCCAAGTGCAGTTCTAAGT---GACAGT
GGCAGCTATTCCTGTAGT---------------GCAACTGTTAGAATATACCTCCGGTAT
TACTCAAAAAAGTCAAATAGCATCAAGATTCAA------GTCCAAGAGCTATTTCCATAT
CCCGTGCTCACCGTCAGCGCCTCCTGGCCCACAGAGGGGAGCCCAGTGACCCTGACCTGT
GAGACCCAGCCTTCTCCACAGAGGTCAAATGCTCAGCTCCGATATCGCTTCTTCAGAGGT
GGCAGGGCCCTGGCGTCCAGCTGGAGCAGCTCCCCAGAGCTCCAGCTCCCTGCTGTGTGG
AAGGAGGATTCAGGGTCCTACTGGTGTCAGGCAGAGACAGTGACTCCAAGGGTCACAAAA
CAGAGCCTCCAATCCCAGATTCAGGTGCAGAGAGTGCCTGTCTCTAATGTAAGCTTAGAC
ATCTGG------GCCGGCATGGTGATCGAAGGAGAGAGTCTGGTCCTCCTCTGCTCGGTG
GCAGAAGGCACAGGAAATATCACATTCTCCTGGCACAGAGAGGACACAGGAACCAGTGTG
GGAAGGAAGACCCAGCGTTCCCTGTCAGCAGAGATGGAAGTCCCAGCTGTGCAGGAGAGC
GATGCCGGCCGCTATTACTGCAGAGCTGACAACGGCCATGAACCCATCCAGAGCAAGGTG
CTGAGTATCTGTGTGAGAAGTCCAGCATCCCGCCCTGTCTTCATCCTCAGGGTGCCCGGG
GCCCAGGCCATGGCGGGGGACGTGGTAGAGCTTCGCTGTGAGGCCCACAGAGGCTCTCCC
CCAATTATGTACCGGTTTTATCGTGAGAATATAACCCTACAAAACAGCTTGGCCCCCTTT
GGAGGAGGAGCATCCTTCAACCTCTCTCTGACCATGGAACATTCTGGGAACTACTCCTGT
GAGGCTGACAATGGCCTGGGAGCCCAGCACAGTGAGGCAGTAACACTCTCCATCTCAGGG
ACCAGAGGCTACAGAAGAGACCGCATCACAGCCAGAGTTCTTGGAGCACTGTGTGGTGGC
CTCGGCTTTATAGTTGCTGTTCTGCTGCTCTAT---TGGTTCCACAAGGTATCAGGTGGA
CACTCTGCCACTGATGCACCCAGAGATGCTTCCAGTGCAAACCCTCAAGGGTCCATTCGC
CCCAGCTCACTCCCAGACACTGAGGAACTGCAGCCAGAGTATGTCAAT---GTGAACCCT
GTAGATGTGGATGTGGTTTATTCCCAGGTCTGGAGCATCCAGCCACCAGAAGACTCAGCA
AACATCAGAAGGACAATTCTGGAGAACAAGGACTCCCATGTCATCTACTCTAATATAAAG
GAGACATAA
>Canis lupus dingo, FCRL2 
ATGCTGTTGTTGTGGTCATTGCTGGTCATCTTTGCTTCCGCCAGTGAAGAGGCAGACTGG
CTGACTCTCAGGGCTCCTTCTGCTATCTTTGAAGGTGACCGCATAGACCTGATATGCCAG
AGGAAAACAGACAAGTGGAAAATCCAGACTATGGCATATTACAAGGATGGAAAAAAGTTA
CATTTTTCAAATGAAGTCTTCAGCTTTTCTATCCCAAGTGCAGTTCTAAGT---GACAGT
GGCAGCTATTCCTGTAGT---------------GCAACTGTTAGAATATACCTCCGGTAT
TACTCAAAAAAGTCAAATAGCATCAAGATTCAA------GTCCAAGAGCTATTTCCATAT
CCCGTGCTCACCGTCAGCGCCTCCTGGCCCACAGAGGGGAGCCCAGTGACCCTGACCTGT
GAGACCCAGCCTTCTCCACAGAGGTCAAATGCTCAGCTCCGATATCGCTTCTTCAGAGGT
GGCAGGGCCCTGGCGTCCAGCTGGAGCAGCTCCCCAGAGCTCCAGCTCCCTGCTGTGTGG
AAGGAGGATTCAGGGTCCTACTGGTGTCAGGCAGAGACAGTGACTCCAAGGGTCACAAAA
CAGAGCCTCCAATCCCAGATTCAGGTGCAGAGAGTGCCTGTCTCTAATGTAAGCTTAGAC
ATCTGG------GCCGGCATGGTGATCGAAGGAGAGAGTCTGGTCCTCCTCTGCTCGGTG
GCAGAAGGCACAGGAAATATCACATTCTCCTGGCACAGAGAGGACACAGGAACCAGTGTG
GGAAGGAAGACCCAGCGTTCCCTGTCAGCAGAGATGGAAGTCCCAGCTGTGCAGGAGAGC
GATGCCGGCCGCTATTACTGCAGAGCTGACAACGGCCATGAACCCATCCAGAGCAAGGTG
CTGAGTATCTGTGTGAGAAGTCCAGCATCCCGCCCTGTCTTCATCCTCAGGGTGCCCGGG
GCCCAGGCCATGGCGGGGGACGTGGTAGAGCTTCGCTGTGAGGCCCACAGAGGCTCTCCC
CCAATTATGTACCGGTTTTATCGTGAGAATATAACCCTACAAAACAGCTTGGCCCCCTTT
GGAGGAGGAGCATCCTTCAACCTCTCTCTGACCATGGAACATTCTGGGAACTACTCCTGT
GAGGCTGACAATGGCCTGGGAGCCCAGCACAGTGAGGCAGTAACACTCTCCATCTCAGGG
ACCAGAGGCTACAGAAGAGACCGCATCACAGCCAGAGTTCTTGGAGCACTGTGTGGTGGC
CTCGGCTTTATAGTTGCTGTTCTGCTGCTCTAT---TGGTTCCACAAGGTATCAGGTGGA
CACTCTGCCACTGATGCACCCAGAGATGCTTCCAGTGCAAACCCTCAAGGGTCCATTCGC
CCCAGCTCACTCCCAGACACTGAGGAACTGCAGCCAGAGTATGTCAAT---GTGAACCCT
GTAGATGTGGATGTGGTTTATTCCCAGGTCTGGAGCATCCAGCCACCAGAAGACTCAGCA
AACATCAGAAGGACAATTCTGGAGAACAAGGACTCCCATGTCATCTACTCTAATATAAAG
GAGACATAA
>Vulpes vulpes, FCRL2 
ATGCTGTTGTTGTGGTCATTGCTGGTCATCTTTGCTTCCGCCAGTGAAGAGGCAGACTGG
CTGACTCTCAGGGCTCCTTCTGCTGTCTTTGAAGGAGACCGCATAGACCTGATATGCCAG
AAGAAAACAGACAAGTGGAAAATCCAGACTATGGCATATTACAAGGATGGAAAAGAGTTA
CATTTTTCAAATGAAGTCTTCAACTTTTCTATCCCAAGTGCAGTTCTAAGT---GACAGT
GGCAGCTATTCCTGTAGT---------------GCTACTGGTAAAAAATACTTCTGGTAC
AACTCAAAAAAGTCAAGTAGCGTCAAGATTCAA------GTTCAAGAGCTATTTCCATAT
CCCGTGCTCACCGTCAGCTCCTTCTGGCCCACAGAGGGGAGCCCAGTGACCCTGACCTGT
GAGACCCAGCTTTCTCCACAGAGGTCAAATGCTCAGCTCCGATATCGCCTCTTCAGAGGT
GGCAGGGCCCTGGCGTCCAGCTGGAGCAGCTCCCCAGAGCTCCAGCTCCCTGCTGTGTGG
AAGGAGGATTCAGGGTCCTACTGGTGTCAGGCAGAGACCGTGACTCCAAGGGTCATAAAA
CAGAGCCTCCAAACCCAGATTCAGGTGCAGAGAGTGCCTGTCTCTAATGTAAGCTTAGAC
ATCTGG------GCCGGCATGGTGATCGAAGGAGAGAGTCTGATCCTCCTCTGCTCGGTG
GCAGAAGGCACAGGAAATATCACATTCTCCTGGCACAGAGAGGACACAGGAACCAGTGTG
GGAAGGAAGACCCAGCGTTCCCTGTCAGCAGAGATGGAGGTCCCAGCTGTGCAGGAGAGC
GATGCCGGCCGCTATTACTGCAGAGCTGACAATGGCCATGACCCCATCCAGAGCAAGGTG
TTGAGTATCTGTGTGAGAAGTCCAGCATCCCGGCCTGTCTTCATCCTCAGGGTGCCCGGG
GCCCAGGCCATGGCAGGGGACATGGTAGAACTTCGCTGTGAGGCCCACAGAGGCTCTCCC
CCAATTATGTACCGGTTTTATCGTGAGAATATAACCCTACAAAGCAGCTTGGCCCCCTTT
GGAGGAGGAGCATCCTTCAACCTCTCTCTGACCATGGAACATTCTGGGAACTACTCCTGT
GAGGCTGACAATGGCCTGGGAGCCCAGCACAGTGAGGCAGTAACACTCTCCATCTCAGGA
ACCAGAGGCTACAGAAGAGACGGCATCACAGCCAGAGTTCTCGGAGCACTGTGTGGTGGC
TTCGGCTTTATAGTTGCTGTTCTGCTGCTCTAT---TGGTTCCACAAGGTATCAGGTGGA
CACTCTGCCACTGATGCACCCAGAGATGCTTCCAGTGCAAACCCTCAAGGGTCCATTCGC
TCCAGCTCACTCCCAGACACTGAGGAACTGCAGCCAGAGTATGTCAAT---GTGAACCCT
GTAGATGTGGATGTGGTTTATTCCCAGGTCTGGAGCATCCAGCCACCAGAAGACTCAGCA
AACATCAGAAGGACAATTCTGGAGAACAAGGACTCCCATGTCATCTACTCTAATATAAAG
GAGACGTAA
>Mustela putorius furo, FCRL2 
---ATGCTGCTGTGGTCACTGTTGGTCATCTTTGCTCCTCTCAGTGAAGAGGCAGACTGG
CTGACCCTCGAGGCTCCCTCCGTTGTCTTTGAAGGAGACAGCATAGATCTGATGTGCCAG
AAGAAAAAGGACTGGTGGAAAATTCAGACCGTGGTGTATTACAGGGATGGAAAACAGCTA
CAGTTTCCAGACAAAGTCTCCAGCGTTTCTATCCCTCGTGCAGCTCCGAGG---GACAGT
GGCCAGTACTCCTGTTCG---------------GCTACCGCCAGAAAATACTTCCTTCCG
AGGTCAAAATCTTCGAGAAGCGTCGGGATTGAA------GTACTAGAACTGTTTCCACGC
CCTGTGCTCACTGTCAGCTCCTACCGGCCCACCGAGGGGAGCCCCGTGACCCTGACCTGT
GAGACCCGGCCTTCTCCACAGAGGTCAAACGTTCAGCTCCAATTTTGCTTCTTCAGAGAC
GGCAAAGCCCTGGGGTCTGGCTGGAGCAGCTCCCCAGAGCTCCGGGTCCCCGCCATGTGG
ACGGAGGACTCAGGGTCCTACTGGTGCCAGGCAGAGACAGCAGCTCTCACGGTCAGAAAA
CAGAGCCTCCAATCCCAGATTCACGTGCAGAGAGTGCCCGTCTCTAATGTAAGCTTAGAG
ATCTGG------GCCGGCCCGGTGATCGAAGGAGGGAGCCTGGTCCTCCTCTGCTCTGTG
GCCAAAGGCACGGGAAACATCACGTTCTCCTGGCACAGAGAGGCCACAAGAGCCAGTGTG
GGAAGGAAGACCCAGCGTTCCCTGTCAGCGGAGCTGGAGGTCCCGGCTGTGCAGGAGGGC
GATGCTGGCCGCTATTACTGCAGAGCTGACAACGGCCATGACCCCGTCCAGAGCCGGCTG
CTGAGCGTCCGTGTGAGAAGTCCAGTGTCCCACCCCGTCCTCACCCTCAGGGAGCTGGGG
CCCCAGGCCATGGTGGGGAACGTGGTGGAGCTTCACTGTGAGGCCCAGAGAGGCTCTCCC
CCAATCCTGTACCGGTTTTACCATGAGAATGTCACCCTGGTGAACATTTCGGTCCCCTCT
GGAGGAGGAGCGTCCTTCAACCTCTCTCTGACCGCAGAACATTCTGGAAACTACTCCTGT
GAGGCCGACAATGGCCTGGGGGCCCAGCGCAGTGAGGTGGTACCACTCAACGTAACAGGG
ACCATTGGCTGCAGAAGAGACCATGTCACAGCCAGAGTTCTCGGGACGCTGTGTGGTGGC
CTCGGTTTTATAGCTGCTGCTCTGCTCTGTTAT---TGGTCCCACAAGATAGCAGGAGGA
CGCTCTGCCCCACATGCACCCAGAGACGCTTCCAGTGCAAACCCTCAAGAGTCCACCCAT
GCCAGCTCACTCCCCGACATAGAGGAGCTGCAGCCAGACTATGTCAAT---GTGGGCCCT
ATAGATGTG------GTTTATTCCCAGGTCTGGAGCATTCAGCCACCAGAAAACTCAGCA
AACACCAGAAGGATGATTCTGGAGAACAAGGACTCTCATATCATCTACTCTGATGTGAAG
GAGACATAA
>Enhydra lutris kenyoni, FCRL2 
---ATGCTGCTGTGGTCACTGTTGGTCATCTTTGCTCCTCTCAGTGAAGAGGCAGATTTT
CTGACCCTCAAGGCTCCCTCCGTTGTCTTTGAAGGAGACAGCATAGATCTGATGTGCCAG
AAGAAAAAGGACTGGTGGAATATCCAGACCGTGGTGTATTACAAGGATGGAAAACAGTTA
CAGTTTCCAGACAAAGTCTCTAGCGTTTCTATCCCATGTGCCTCTCTGAGT---GACAGT
GGCCAGTATTCCTGTTCT---------------GCTACCGTCAAAACATTCTTTCGTTCG
AAGTCAGAATCTTCAAGAAGCGTCGGGATTGAA------GTATTAGAGCTGTTTCCACGC
CCTGTGCTCACTGTCAGCTCCTACTGGCCCACCGAGGGGAGCCCCGTGACCCTGACCTGT
GAGACCCGGCCTTCTCCACAGAGGTCAAACGTTCAGCTCCGATTTTGCTTCTTCAGAGAC
AGTAAAGCCCTGGGGTCCGGCTGGAGCAGCTCCCCAGAGCTCCGGGTCCCCGCCATGTGG
ACGGAGGACTCAGGGTCCTACTGGTGCCAGGCAGAGACAGCAACTCTCAGGGTCCGAAAA
CAGAGCCTCCAATCCCAGATTCACGTGCAAAGAGTGCCCGTCTCTAACGTAAGCTTAGAG
ATCTGG------GCCGGCCCAGTGATCGAAGGAGGGAACCTGGTCCTCCTCTGCTCTGTG
GCCAAAGGCACAGGAAACATCACATTCTCCTGGCACAGAGAGGCCACAAGAACCAGTGTG
GGAAGGAAGACCCAGCGTTCCCTGTCAGCGGAGCTGGAGGTCCCAGCTGTGCAGGAGGGC
GATGCCGGCCGCTATTACTGCAGAGCTGACAACGGCCATGACCCCATCCAGAGCCAGCTG
TTGAGCATCCGTGTGAGAAGTCCAGTGTCCCACCCCGTCCTCACCCTCAGGGAGCTGGGG
CCCCAGGCCATGGTGGGGGACGTGGTGGAGCTTCACTGTGAGGCCCAGAGAGGCTCTCCC
CCAATCCTGTACCAGTTTTACCATGAGAATGTCATCCTGGGGAACATTTCGGCCCCCTCT
GGAGGAGGAGCGTCCTTCAACCTCTCTCTGACTGCAGAACATTCTGGAAACTACTCCTGT
GAGGCCGACAATGGCCTGGGGGCCCATCGCAGTGAGGTGGTACCACTCAACGTCACAGGG
ACCGGTGGCTGCAGAAGAGACCATGTCACAGCCAGGGTTCTCGGGACGCTGTGTGGTGGC
CTCGGTTTTATAGCTGCTGCTCTGCTCTGTTAT---TGGTCCCACAAGATAGCAGGAGGA
CGCTCTGCCCTGCATGCACCCAGAGACGCTTCCAGTGCAAACCCTCAAGAGTCCACCCAC
ACCAGCTCACTCCCAGACATAGAGGAGCTGCAGCCAGACTATGTCAAT---GTGGGCCCT
ATAGATGTGGATATGGTTTATTCCCAGGTCTGGAGCATCCAGCCACCAGAAGACTCAGCA
AACACCAGAAGGATGATTCTGGAGAACAAGGACTCCCATGTCATCTACTCTGAAGTGAAG
AAGACATAA
>Homo sapiens, FCRL2 
---ATGCTGCTGTGGTCATTGCTGGTCATCTTTGATGCAGTCACTGAACAGGCAGATTCG
CTGACCCTTGTGGCGCCCTCTTCTGTCTTCGAAGGAGACAGCATCGTTCTGAAATGCCAG
GGAGAACAG---AACTGGAAAATTCAGAAGATGGCTTACCATAAGGATAACAAAGAGTTA
TCTGTTTTCAAAAAATTCTCAGATTTCCTTATCCAAAGTGCAGTTTTAAGT---GACAGT
GGTAACTATTTCTGTAGT---------------------ACCAAAGGACAACTCTTTCTC
TGGGATAAAACTTCAAATATAGTAAAGATAAAA------GTCCAAGAGCTCTTTCAACGT
CCTGTGCTGACTGCCAGCTCCTTCCAGCCCATCGAAGGGGGTCCAGTGAGCCTGAAATGT
GAGACCCGGCTCTCTCCACAGAGGTTGGATGTTCAACTCCAGTTCTGCTTCTTCAGAGAA
AACCAGGTCCTGGGGTCAGGCTGGAGCAGCTCTCCGGAGCTCCAGATTTCTGCCGTGTGG
AGTGAAGACACAGGGTCTTACTGGTGCAAGGCAGAAACGGTGACTCACAGGATCAGAAAA
CAGAGCCTCCAATCCCAGATTCACGTGCAGAGAATCCCCATCTCTAATGTAAGCTTGGAG
ATCCGG------GCCGGACAGGTGACTGAAGGACAAAAACTGATCCTGCTCTGCTCAGTG
GCTGGGGGTACAGGAAATGTCACATTCTCCTGGTACAGAGAGGCCACAGGAACCAGTATG
GGAAAGAAAACCCAGCGTTCCCTGTCAGCAGAGCTGGAGATCCCAGCTGTGAAAGAGAGT
GATGCCGGCAAATATTACTGTAGAGCTGACAACGGCCATGTGCCTATCCAGAGCAAGGTG
GTGAATATCCCTGTGAGAATTCCAGTGTCTCGCCCTGTCCTCACCCTCAGGTCTCCTGGG
GCCCAGGCTGCAGTGGGGGACCTGCTGGAGCTTCACTGTGAGGCCCTGAGAGGCTCTCCC
CCAATCTTGTACCAATTTTATCATGAGGATGTCACCCTTGGGAACAGCTCGGCCCCCTCT
GGAGGAGGGGCCTCCTTCAACCTCTCTTTGACTGCAGAACATTCTGGAAACTACTCCTGT
GAGGCCAACAACGGCCTGGGGGCCCAGTGCAGTGAGGCAGTGCCAGTCTCCATCTCAGGA
CCTGATGGCTATAGAAGAGACCTCATGACAGCTGGAGTTCTCTGGGGACTGTTTGGTGTC
CTTGGTTTCACTGGTGTTGCTTTGCTGTTGTAT---GTGTTCCACAAGATATCAGGAGAA
AGTTCTGCCACTAATGAACCCAGAGGGGCTTCCAGGCCAAATCCTCAAGAGTTCACCTAT
TCAAGCCCAACCCCAGACATGGAGGAGCTGCAGCCAGTGTATGTCAAT---GTGGGCTCT
GTAGATGTGGATGTGGTTTATTCTCAGGTCTGGAGCATGCAGCAGCCAGAAAGCTCAGCA
AACATCAGG---ACACTTCTGGAGAACAAGGACTCCCAAGTCATCTACTCTTCTGTGAAG
AAATCATAA
>Pan troglodytes, FCRL2 
---ATGCTGCTGTGGTCATTGCTGGTCATCTTTGATGCAGTCACTGAACAGGCAGATTCG
CTGACCCTTGTGGCGCCCTCTTCTGTCTTCGAAGGAGACAGCATCGTTCTGAAATGCCAG
GGAGAACAG---AACTGGAAAATTCAGAAGATGGCTTACCACAAGGATAACAAAGAGTTA
TCTGTTTTCAAAAAATTCTCAGATTTCCTTATCCAAAGTGCAGTTTTAAGT---GACAGT
GGTAACTATTTCTGTAGT---------------------ACCAAAGGACAACTCCTTTTC
TGGGATAAAACTTCAAATATAGTAAAGATAAAA------GTCCAAGAGCTCTTTCAACAT
CCTGTGCTGACTGCCAGCTCCTTCCAGCCCATCGAAGGGGGTCCAGTGAGCCTGAAATGT
GAGACCCGGCGCTCTCCACAGAGGTTGGATGTTCAACTCCAGTTCTGCTTCTTCAGAGAA
AACCAGGTCCTGGGGTCAGGCTGGAGCAGCTCTCCGGAGCTCCAGATTTCTGCCGTGTGG
AGTGAAGACACAGGGTCTTACTGGTGCGAGGCAGAAACGGTGACTCACAGGATCAGAAAA
CAGAGCCTCCAATCCCAGATTCACGTGCAGAGAATCCCCATCTCTAACGTAAGCTTGGAG
ATCCGG------GCCGGACAGGTGACTGAAGGACAAAAACTCATACTGCTCTGCTCAGTG
GCTGGGGGTACAGGAAATGTCACATTCTCCTGGTACAGAGAGGCCACAGGAACCAGTATG
GGAAAGAAAACCCAGCGTTCCCTGTCAGCAGAGCTGGAGATCCCAGCTGTGAAAGAGAGT
GATGCCGGCAAATATTACTGTAGAGCTGACAACGGCCATGTGCCTATCCAGAGCAAGGTG
GTGAATATCCCTGTGAGAATTCCAGTGTCTCGCCCTGTCCTCACCCTCAGGTCTCCTGTG
GCCCAGGCTGCAGTGGGGGACCTGCTGGAGCTTCACTGTGAGGCCCTGAGAGGCTCTCCC
CCAATCTTGTACCAATTTTATCATGAGGATGTCACCCTTGGGAACAGCTCGGCCCCCTCT
GGAGGAGGGGCCTCCTTCAACCTCTCTTTGACTGCAGAACATTCTGGAAACTACTCCTGT
GAGGCCAACAACGGCCTGGGGGCCCAGTGCAGTGAGGCAGTGCCAGTCTCCATCTCAGGA
CCTGATGGCTATAGAAGAGACCTCATGACAGCCAGAGTTCTCTGGGGACTGTTTGGTGTC
CTTGGTTTCACTGGTGTTGCTTTGCTGTTGTAT---GTGTTCCACAAGATATCAGGAGAA
AGTTCTGCCACTAATGAACCCAGAGGGGCTTCCAGGCCAAATCCTCAAGAGTTCACCTAT
TCAAGCCCAACCCCAGACATGGAGGAGCTGCAGCCAGTGTATGTCAAT---GTGGGCTCT
GTAGATGTGGATGTGGTTTATTCTCAGGTCTGGAGCATGCAGCAGCCAGAAGGCTCAGCA
AACATCAGG---ACACTTCTGGAGAACAAGGACTCCCAAGTCATCTACTCTTCTGTGAAG
AAATCATAA
>Nomascus leucogenys, FCRL2 
---ATGCTGCTGTGGTCATTGCTGGTCATCTTTGCTGCAGTCACTGAATGGGCAGATTCG
CTGAACCTTGTGGCGCCCTCTTCTGTCTTCGAAGGAGACAGCATAGTTCTGAAATGCCAG
GGAGAACAG---AACTGGACAATTCAGAAGATGGCTTACCACAAGGATAACCAAGAGTTA
TCTGTTTTCAAAAAATTCTCAGATTTCCTTATCCAAAGTGCAGTTTTAAGT---GACAGT
GGTAACTATTTCTGTAGT---------------------ACCAAAGGACAACTGTTTTTC
TGGGATAAAAGTTCAAATATAGTAAAGATAAAA------GTCCAAGAGCTCTTTCAACAT
CCTGTGCTGACTGCCAGCTCCTTCCAGCCCATCGAAGGGGGTCCAGTGAGCCTGAAATGT
GAGACCCGGCGCTCTCCACAGAGGTTGGATGTTCAACTCCAGTTCTGCTTCTTCAGAGAA
AACCAGGTCCTGGGGTCAGGCTGGAGCAGCTCTCCGGAGCTCCAGATTTCTGCCATGTGG
AGCGAAGACACAGGGTCTTACTGGTGTGAGGCAGAAACGGTGACTCACAGGATCAGAAAA
CAGAGCCTCCAATCCCAGATTCATGTGCAGAGAATCCCCGTCTCTAACGTAAGCTTGGAG
ATCCGG------GCCGGACAGGTGACTGAAGGACAAAAACTGATCCTGCTCTGCTCAGTG
GCTGGGGGTACAGGAAATGTCACATTCTCCTGGTACAGAGAGGCCACAGGAACCAGTATG
GGAAAGAAAACCCAGCGTTCCCTGTCCGCAGAGCTGGAGATCCCAGCTGTGAAAGAGAGT
GATGCCGGCAAATATTACTGTAGAGCTGACAACGGCCATGTGCCTATCCAGAGCAAGGTG
GTGAATATCCCTGTGAGAATTCCAGTGTCTCGCCCTGTCCTCACCCTCAGGTCTCCTGGG
GCCCAGGCTGTAGTGGGAGACCTGCTGGAGCTTCACTGTGAGGCCCTGAGAGGCTCTCCC
CCAATCCTGTACCGATTTTATCATGAGGATGTCACCCTGGGGAACAGCTCGGCCCCCTCT
GGAGGAGGGGCCTCCTTCAACCTCTCTTTGACTGCAGAACATTCTGGAAACTACTCCTGT
GAGGCCAACAACGGCCTGGGGGCCCAGTGCAGTGAGGCAGTGCCAGTCTCCATCTCAGGA
CCTGATGGCTATAGAAGAGACCTCATGACAGCCGGAGTTCTCTGGGGACTGTTTGGTGTC
CTTGGTTTCATTGGTGTTGCTTTGCTGTTGTAT---GTGTTCCACAAGATATCAGGAGAA
AGTTCTGCTACAAATGAACCCAGAGGGGCTTCCAGGCCAAATCCTCAAGAGCTCACCTAT
TCAAGCCCAACCCCAGACATGGAGGAGCTGCAGCCAGTGTATGTCAAT---GTGGGCTCT
GTAGATGTGGATGTGGTTTATTCTCGGGTCTGGAGCATCCAGCAGCCAGAAGGCTCAGCA
CACATCAGG---ACACTTCTGGAGAACAAGGACTCCCAAGTCATCTACTCTGCTGTGAAG
AAATCATAA
>Piliocolobus tephrosceles, FCRL2 
---ATGCTGCTGTGGTCATTGCTGGTCATCTTTGCTGCAGTCACTGAACAGGCAGATTCG
CTGACCCTTGTGGCGCCCTCTTCTGTCTTCGAAGGAGACAGCATAGTTCTGAAATGCCAG
GGAGAACAG---AACTGGAAAATTCAGAAGATGGCTTACCACAAGGATAACAAAGAGTTA
GCTGTTTTCAAAAAAGTCTCAGATTTCCTTATCCAAAGTGCAGTTTTAAGT---GACAGT
GGTAACTATTTCTGTAGT------------------ACCAAAGGAAAAAACATCCTTTTC
CGTGATAATCATTCAAATATAGCAAAAATAAAA------GTCCAAGAGCTCTTTCAACAT
CCTGTGCTGACAGCCAGCTCCTTCCAGCCCATCGAAGGGAGTCCAGTGAGCCTGAAATGT
GAGACCCAGCTCTCTCCACAGAGGTTGGATGTTGAACTCCAGTTCTGCTTCTTCAAAGAA
AATCAGGTCCTGGGGTCAAGCTGGAGCAGCTCCCCGGAGCTCCAGATTCCTGCTATGTGG
AGTGAAGACACAGGGTCTTACTGGTGTGAGGCAGAAACGGTGACTCACAGGATCAGAAAA
CAGAGCCTCCAATCCCAGATTCACGTGCAGAGAATCCCCATCTCTAATGTAAGCTTGGAG
ACCCGG------GCCGGACAGCTGACTGAAGGACAAAAACTGATCTTGCTCTGCTCAGTG
ACTGCGGGTACAGGAAATGTCACATTCTCCTGGTACAGAGAGGCCACAGGAACCAGTCTG
GGAATCAAAACCCAGCACTCCCTGTCAGCAGAGCTGGAGATCCCAGCTGTGAAGGAGAGT
GATGCCGGCAAATATTACTGTAGAGCTGACAATGGCCATGAGTCTATCCAGAGCAAAGTG
GTGAATATCCCTGTGAGAATTCCAGTGTCTCGCCCCGTCCTCACCCTCAGGTCTCCTGGG
GCCCAGACTGCAGTGGGGGACCTGCTGGAGCTTCACTGTGAGGCCCTGAGAGGCTCTCCA
CCAATCCTGTACCGATTTTATCATGAGGATGTCACCCTGGGGAACAGCTCGGCCCCCTCT
GGAGGAGGGGCTCCCTTCAACCTCTCTCTGACTGCAGAACATTCTGGAAACTACTCCTGT
GAGGCTGACAATGGCCTGGGGGCCCAGCACAGTGAGGCAGTGCCAGTCTCCATCTCAGGA
CCTGATGGCCATAGAAGAGACCTCATGACAGCCGGAGTTCTCTGGGGACTGTTTGGTGTC
CTTGGTTTCACTGGTGTTGCTTTGCTGTTGTAT---TTGTTCCACAAGATATCAGGAGAA
AATTCTGCCACTAATGAACCTAGAGCTGATCGTAGGCTGAATCCTCAAGAGTTCACCTAT
TCAAGCCCAATCCCAAATATGGAGGAGCTGCAGCCAGTGTATGTCAAT---GTGGGCTCT
GTAGATGTGGATGTGGTTTATTCTCAGGTCTGGAGCATCCAGCAGCCAGAAAGCTCAGCA
AACATCAGG---ACACTTCTGGAGAACAAGGACTCCCAAGTCATCTACTCTTCTGTGAAG
AAATCATAA
>Gorilla gorilla gorilla, FCRL2 
---ATGCTGCTGTGGTCGTTGCTGGTCATCTTTGATGCAGTCACTGAACAGGCAGATTCG
CTGACCCTTGTGGCGCCCTCTTCTGTCTTCGAAGGAGACAGCATCGTTCTGAAATGCCAG
GGAGAACAG---AACTGGAAAATTCAGAAGATGGCTTACCACAAGGATAACAAAGAGTTA
TCTGTTTTCAAAAAATTATCAGATTTCCTTATCCAAAGTGCAGTTTTAAGT---GACAGT
GGTAACTATTTCTGTAGT---------------------ACCAAAGGACAACTCCTTTTC
TGGGATAAAACTTCAAATATAGTAAAGATAAAA------GTCCAAGAGCTCTTTCAACAT
CCTGTGCTGACTGCCAGCTCCTTCCAGCCCATCGAAGGGGGTCCAGTGAGCCTGAAATGT
GAGACCCGGCGCTCTCCACAGAGGTTGGATGTTCAACTCCAGTTCTGCTTCTTCAGAGAA
AACCAGGTCCTGGGGTCAGGCTGGAGCAGCTCTCCGGAGCTCCAGATTTCTGCCGTATGG
AGTGAAGACACAGGGTCTTACTGGTGCGAGGCAGAAACGGTGACTCACAGGATCAGAAAA
CAGAGCCTCCAATCCCAGATTCACGTGCAGAGAATCCCCATCTCTAACGTAAGCTTGGAG
ATCCGG------GCCGGACAGGTGACTGAAGGACAAAAACTGATCCTGCTCTGCTCAGTG
GCTGGGGGTACAGGAAATGTCACATTCTCCTGGTACAGAGAGGCCACAGGAACCAGTATG
GGAAAGAAAACCCAGCGTTCCCTGTCAGCAGACCTGGAGATCCCAGCTGTGAAAGAGAGT
GATGCTGGCAAATATTACTGTAGAGCTGACAACGGCCATGTGCCTATCCAGAGCAAGGTG
GTGAATATCCCTGTGAGAATTCCAGTGTCTCGCCCTGTCCTCACCCTCAGGTCTCCTGGG
GCCCAGGCTGCAGTGGGGGACCTGCTGGAGCTTCACTGTGAGGCCCTGAGAGGCTCTCCC
CCAATCTTGTACCAATTTTATCATGAGGATGTCACCCTTGGGAACAGCTCAGCCCCCTCT
GGAGGAGGGGCCTCCTTCAACCTCTCTTTGACTGCAGAACATTCTGGAAACTACTCCTGT
GAGGCCAACAACGGCCTGGGGGCCCAGTGCAGTGAGGCAGTGCCAGTCTCCATCTCAGGA
CCTGATGGCTATAGAAGAGACCTCATGACAGCCGGAGTTCTCTGGGGACTGTTTGGTGTC
CTTGGTTTCACTGGTGTTGCTTTGATGTTGTAT---GTGTTCCACAAGATATCAGGAGAA
AGTTCTGCCACTGATGAACCCAGAGGGGCTTCCAGGCCAAATCCTCAAGAGTTCACCTAT
TCAAGCCCAACCCCAGACATGGAGGAGCTGCAGCCAGTGTATGTCAAT---GTGGGCTCT
GTAGATGTGGATGTGGTTTATTCTCAGGTCTGGAGCATCCAGCAGCCAGAAGGCTCAGCA
AACATCAGG---ACACTTCTGGAGAACAAGGACTCCCAAGTCATCTACTCTTCTGTGAAG
AAATCATAA
>Pan paniscus, FCRL2 
---ATGCTGCTGTGGTCATTGCTGGTCATCTTTGATGCAGTCACTGAACAGGCAGATTCG
CTGACCCTTGTGGCGCCCTCTTCTGTCTTCGAAGGAGACAGCATCGTTCTGAAATGCCAG
GGAGAACAG---AACTGGAAAATTCAGAAGATGGCTTACCACAAGGATAACAAAGAGTTA
TCTGTTTTCAAAAAATTCTCAGATTTCCTTATCCAAAGTGCAGTTTTAAGT---GACAGT
GGTAACTATTTCTGTAGT---------------------ACCAAAGGACAACTCCTTTTC
TGGGATAAAACTTCAAATATAGTAAAGATAAAA------GTCCAAGAGCTCTTTCAACAT
CCTGTGCTGACTGCCAGCTCCTTCCAGCCCATCGAAGGGGGTCCAGTGAGCCTGAAATGT
GAGACCCGGCGCTCTCCACAGAGGTTGGATGTTCAACTCCAGTTCTGCTTCTTCAGAGAA
AACCAGGTCCTGGTGTCAGGCTGGAGCAGCTCTCCGGAGCTCCAGATTTCTGCCGTGTGG
AGTGAAGACACAGGGTCTTACTGGTGCGAGGCAGAAACGGTGACTCACAGGATCAGAAAA
CAGAGCCTCCAATCCCAGATTCACGTGCAGAGAATCCCCATCTCTAACGTAAGCTTGGAG
ATCCGG------GCCGGACAGGTGACTGAAGGACAAAAACTCATACTGCTCTGCTCAGTG
GCTGGGGGTACAGGAAATGTCACATTCTCCTGGTACAGAGAGGCCACAGGAACCAGTATG
GGAAAGAAAACCCAGCGTTCCCTGTCAGCAGAGCTGGAGATCCCAGCTGTGAAAGAGAGT
GATGCCGGCAAATATTACTGTAGAGCTGACAACGGCCATGTGCCTATCCAGAGCAAGGTG
GTGAATATCCCTGTGAGAATTCCAGTGTCTCGCCCTGTCCTCACCCTCAGGTCTCCTGTG
GCCCAGGCTGCAGTGGGGGACCTGCTGGAGCTTCACTGTGAGGCCCTGAGAGGCTCTCCC
CCAATCTTGTACCAATTTTATCATGAGGATGTCACCCTTGGGAACAGCTCGGCCCCCTCT
GGAGGAGGGGCCTCCTTCAACCTCTCTTTGACTGCAGAACATTCTGGAAACTACTCCTGT
GAGGCCAACAACGGCCTGGGGGCCCAGTGCAGTGAGGCAGTGCCAGTCTCCATCTCAGGA
CCTGATGGCTATAGAAGAGACCTCATGACAGCCGGAGTTCTCTGGGGACTGTTTGGTGTC
CTTGGTTTCACTGGTGTTGCTTTGCTGTTGTAT---GTGTTCCACAAGATATCAGGAGAA
AGTTCTGCCACTAATGAACCCAGAGGGGCTTCCAGGCCAAATCCTCAAGAGTTCACCTAT
TCAAGCCCAACTCCAGACATGGAGGAGCTGCAGCCAGTGTATGTCAAT---GTGGGCTCT
GTAGATGTGGATGTGGTTTATTCTCAGGTCTGGAGCATGCAGCAGCCAGAAGGCTCAGCA
AACATCAGG---ACACTTCTGGAGAACAAGGACTCCCAAGTCATCTACTCTTCTGTGAAG
AAATCATAA
>Carlito syrichta, FCRL2 
---ATGCTGCTGTGGTTACTGCTGGTCATCTTTGCTCTGGTCAGTGAACAGCGAGACAGT
CGGACTCTCCTGGCGCCCTCTTCTGTCTATGAAGGAGATAGCATAACTCTGACATGTTAT
GGAGAAAAT------TTGAAAATCAAGACGGTGACTTACTACAAGGATACAAAAAAATTA
AATTTATCGAAAGGAGTCTTAAGGTTTTCTATCCCAAGAGCAGTTTTGAGC---GACAGT
GGCAACTATTACTGTACA------------------GTTACTGAGAAAAGACTCTGGTGG
TGGACAAAAACTTCAAAAACAGTAAAAATCAAA------GTCCAAGAGTTGTTTCAACAT
CCTGTGCTGACCGCCAGCTCCTTTCAGCCCACTGAGGGTGTTCCAGTGACCCTGACATGT
GAGACTCGGCTCTCTCCACAGAGGTCAAATATTCAGCTCCAATTCTGCTTCTTCAGAGAT
AGTCATGCTCTGGGGTCAGGCTGGAGCAGCTCTCCAGAGCTCCAGATTCCTGCAATATGG
AGTGAAGATGCAGGATATTACTGGTGTGAAGCTGAAACAGTGACTAACAAAGTCAGAAAA
CAAAGTTTCCAATCCCAGATTCATGTGCAGAGAGTCCCCATCTCTAATGTAAGCTTGGAG
ACTCGA------GCCGGCCAGGTGATCGAAGGAGGGGAGCTGGTCCTGCTCTGCTCAGTG
GCTGAGGGTACAGGAAACATCACATTCTCCTGGCACAGAGAGGTCACAGGAACCAGTCTG
GGAAAGAAGACCCAGCGTTCCCTGTCGGCAGAGCTGGAGATCCCAGTTGTGAAGGAAAGT
GATGCTGGCGAATATTACTGCAGAGCTGACAATGGCCATAACCCCATCCAGAGCGAGGTG
ATGAATATCCCCGTGAAAATTCCAGTGTCTTGCCCCATCCTTACCCTCAGGGCTCCCAAG
GCCCAGGCTGTGGTAGGGGATGTGGTGGAGCTTCACTGTGAGTCCCTGAGAGGTTCTCCT
CCGATCCTGTACCGGTTTTATCACAAGAATATCACGTTGGGAAACAGCTCAGCTCCCTCT
GGAGGAGGAACATCCTTCAACCTCTTTCTGACTGCTGAACTTTCTGGAAACTACTCCTGT
GAGGCCGACAATGGCCTGGAGGTCCAACGCAGCGAGGCGGTACCACTCTCCATCTCCGGG
TCTGGTGGCTATAGAAGAGACCTTGTCACAGCCAGAGCTCTTGGGGGACTGTTTGGTGTC
CTTGGTTTCATTGGTGCTGCTTTTCTGTTTTAT---TGGTCCCACAAAATATCAGGAGAA
AGTTCTGCCACTAATGCACCCAGAGGTGCTTCCAGCCCCAACCTTCAAGAGTTCACCCAC
TCCAGTCCACTCCCAGCCATGGAGGAGCTGCAGCCAGTGTATGTCAAT---GTGGACTCT
GTAGGTGTGGATGTGGTTTATTCCCAGGTCTGGAGCAACGAGCAGCCAGGAGACTCAGCA
AACACTGGAAGGACATTTCTGGAGAACAAGGACTTCCAAGTCATCTACTCCTCTGTCAAG
AAGTCATAA
>Microcebus murinus, FCRL2 
---ATGCTGCTGTGGTCATTGCTGGTCATCCTTGCTCCGGCCAGTGCACAGGCAGATGGG
CTGACTTTCCTGGCGCCCCCTTCTGTCTTTGAAGGAGACAGAATAGTTCTGACATGCCAG
GGAAAAAAG---AACTGGAAAATAGAGATGGTGACTTACTACAAGAACGGAAAAATGTTT
TTTTCTTCAAAAGAATTCTCAGATTTCTCTATCCATAGTGCAACTTTGAGT---GTCAGT
GGCAACTACCACTGTTCT---------------GCTACTGGACGTGGACTATTCCAGTCA
TGGGAAGAAACTTCACAAACAGTCAATATCGAA------GTCCAAGAGCTATTTCAACAT
CCTGTGCTGACAGCCAGCTCCTTCCAGCCCATCGAGGGGGGTCCAGTGGCCCTGACCTGT
GAGACCCGGCTCCACCCACAGAAGTCAAAGGTCCAGCTCCAGTTTCGCTTCTTCAGAGGC
AGCCGGGCCCTGGGATCAGGCTGGAGCAGTTCCCCAGAGCTCCAGATCCCTGCAACGAGG
ACCGAAGACTCAGGGTCTTACTGGTGTGAGGCAGGGACTGTGACGCCCAGAATCAGAAAA
CAGAGCCCCCAATCCAAGATTCATGTGCGGAGAATCCCCATCTCTAATGTAAGCTTGGAG
ACCCGG------GTCGGACAGGTGATTGAAGGAGGGAAGCTAGACCTGCTCTGCTCGGTG
GCTGAGGGCACGGGAAAGATCACATTCTCCTGGCACAGAGAGGCCACAGGACCCAGTCTG
GGAAAGAAGACCCAGCATTCTCTGACAGCAGAGCTGAACATCCTGGCTGTGAGGGAGAGT
GATGCTGGCGGATATTACTGTACAGCTGACAATGGCCATGAGCCCATCCAGAGCAACGTG
GTGAATATCCTTGTGAGAATTCCAGTGTCCAGCCCTGTCCTCACCATCACAGCTCCCCGG
GCCCAGGCTGTGGAGGGGGACGTGGTGGAGCTTCGCTGTGAGGCCCTGAGAGGTTCTCCC
CCGATCCTGTACCGGTTCTATCATGAGGATGTCACCCTGGGGAACAGCTCGGCCCCCTGT
GGAGGAGGAGCGTCCTTCAACCTCTCTCTGACTACAGAACATTCTGGAAACTACTCTTGT
GAGGCTGACAATGGCCTGGGGGCCCAGCGCAGTGAGGTGGTGACACTGTCTATCTCAGAG
GCTGGTGGCTATAGAAGAGACTTTGTCATAGCCAGAGTTCTTGGGGGACTGTTTGGTGTC
CTTGCTTTCACTGGTGGTGTTGTGCTATCTTAT---CGGTGCCACAAGATATCAGGAAAA
AGTTCTGCTACTCATACACACAGAGGTGCTTCCAGCCCAAACCCTCAAGAGTCCACGCAG
CCCAGCCTACTCTTCACCATGGAGGATCTGCAGCCAGAGTATGTCAAT---GTGGATTCT
CTAGGTGTGGATGTGATTTATTCCGAGGTCATGGGCTTCCAGCAGCCAGAAGACTCAGCA
AACACCAGAAGGCCCTCTCTGGAGACCAAGGACTCCCAGGTCATCTACTCTCCTGTGAAG
AAGTCATAA
>Colobus angolensis palliatus, FCRL2 
---ATGCTGCTGTGGTCATTGCTGGTCATCTTTGCTGCAGTCACTGAACAGGCAGATTCG
CTGACCCTTGTGGCGCCCTCTTCTGTCTTCGAAGGAGACAGCATAGTTCTGAAATGCCAG
GGAGAACAG---AACTGGAAAATTCAGACGATGGCTTACCACAAGGATAACAAAGAGTTA
TCTGTTTTCAAAAAAGTCTCAGATTTCCTTATCCAAAGTGCAGTTTTAAGT---GACAGT
GGTAACTATTTCTGTAGT---------------------ACCAAAGGAAACATCTTTTCC
TGGCATAAACGTTCAAATATAGTAAAAATAAAA------GTCCAAGAGCTCTTTCAACAT
CCTGTGCTGACAGCCAGCTCCTTCCAGCCCATCGAAGGGGGTCCAGTGAGCCTGAAATGT
GAGACCCAGCTCTCTCCACAGAGATTGGATGTTCAACTCCAGTTCTGCTTCTTCAGAGAA
AATCAGGTCCTGGGGTCAAGCTGGAGCAGCTCCCCGGAGCTCCAGATTCCTGCTATGTGG
AGTGAAGACACAGGGTCTTACTGGTGTGAGGCAGAAACGGTGACTCACAGGATCAGAAAA
CAGAGCCTCCAATCCCAGATTCACGTGCAAAGAATCCCCATCTCTAACGTAAGCTTGGAG
ACCCGG------GCCGGACAGGTGACTGAAGGACAAAAACTGATCTTGCTCTGCTCAGTG
ACTGCGGGTACAGGAAATGTCACATTCTCCTGGTACAGAGAGGCCACAGGAACCAGTCTG
GGAATGAAAACCCAGCATTCCCTGTCAGCAGAGCTGGAGATCCCAGCTGTGAAGGAGAGT
GATGCCGGCAAATATTACTGTAGAGCTGACAACGGCCATGAGTCTATCCAGAGCAAAGTG
GTGAATATCCCTGTGAGAATTCCAGTGTCTCGCCCCGTCCTCACCCTCAGGTCTCCTGGG
GCCCAGACTGCAGTGGGGAACCTGCTGGAGCTTCACTGTGAGGCCCTGAGAGGCTCTCCC
CCAATCCTGTACCGATTTTATCATGAGGATGTCACCGTGGGCAACAGCTCGGCCCCCTCT
GGAGGAGGGGCCCCCTTCAACCTCTCTCTGACTGCAGAACATTCTGGAAACTACTCCTGT
GAGGCTGACAATGGCCTGGGGGCCCAGCACAGTGAGACAGTGCCAGTCTCCATCTCAGGA
CCTGATGGCCATAGAAGAGACTTCACGACAGCCGGAGTTCTCTGGGGACTGTTTGGTGTC
CTTGGTTTCACTGGTGTTGCTTTGCTGTTGTAT---TTGTTCCACAAGATATCAGGAGAA
AGTTCTGCCACTAATGAACCTAGAGCTGGTTGTAGGCTGAATCCTCAAGAGTTCACCTAT
TCAAGCCCAATCCCAAAAATGGAGGAGCTGCAGCCAGTGTATGTCAAT---GTGGGCTCT
GTAGATGTGGATGTGGTTTATTCTCAGGTCTGGAGCATCCAGCAGCCAGAAAGCTCAGCA
AACATCAGG---ACACTTCTGGAGAACAAGGACTCCCAAGTCATCTACTCTTCTGTGAAG
AAATCATAA
>Rhinopithecus roxellana, FCRL2 
---ATGCTGCTGTGGTCATTGCTGGTCATCTTTGCTGCAGTCACTGAACAGGCAGATTTG
CTGACCCTTGTGGCGCCCTCTTCTGTCTTCGAAGGAGACAGCATAGTTCTGAAATGCCAG
GGAGAACAG---AACTGGAAAATTCAGAAGATGGCTTACCACAAGGATAACAAAGAGTTA
TCTGTTTTCAAAAAAGTCTCAGATTTCCTTATCCAAAGTGCAGTTTTAAGT---GACAGT
GGTAACTATTTCTGTAGT------------------------ATCAAAGAAATCTTTTTC
TGGAATAAACGCTCAAATATAGTAAAGATAAAA------GTCCAAGAGCTCTTTCAACAT
CCTGTGCTGACAGCCAGCTCCTTCCAGCCCATCGAAGGGGGTCCAGTGAGCCTGAAATGT
GAGACCCAGCTCTCTCCACAGAGGTTGGATGTTCAACTCCAGTTCTGCTTCTTCAGAGAA
AATCAGGTCCTGGGGTCAAGCTGGAGCAGCTCCCCGGAGCTCCAGATTCCTGCCATGTGG
AGTGAAGACACGGGATCTTACTGGTGTGAGGCAGAAACGGTGACTCACAGGATCAGAAAA
CAGAGCCTCCAATTCCAGATTCACGTGCAAAGAATCCCCATCTCTAAAGTAAGCTTGGAG
ACCCGG------GCCGGACAGGTGACTGAAGGACAAAAACTGATCTTGCTCTGCTCAGTG
ACTGCGGGTACAGGAAATGTCACATTCTCCTGGTACAGAGAGGCCACAGGAACCAGTCTG
GGAATGAAAACCCAGCATTCCCTGTCAGCAGAGCTGGAGATCCCAGCTGTGAAGGAGAGT
GATGCCGGCAAATATTACTGTAGAGCTGACAACGGCCATGAGTCTATCCAGAGCAAAGTG
GTGAATATCCCTGTGAGAATTCCAGTGTCTCGCCCCGTCCTCACCCTCAGGTCTCCTGGG
GCCCAGACTGCAGTGGGGGACCTGCTGGAGCTTCACTGTGAGGCCCTGAGAGGCTCTCCC
CCAATCCTGTACCGATTTTATCATGAGGATGTCACCCTGGGGAACAGCTCGGCCCCCTCT
GGAGGAGGGGCCCCCTTCAACCTCTCTCTGACTGCAGAACATTCTGGAAACTACTCCTGT
GAGGCTGACAATGGCCTGGGGGCCCAGCACAGTGAAGCAGTGCCAGTCTCCATCTCAGGA
CCTGATGGCCACAGAAGAGACCTCATGACAGCCAGAGTTCTCTGGGGACTGTTTGGTGTC
CTTGTTTTCATTGGTGTTGCTTTGCTGTTGTAT---TTGTTCCACAAGATATCAGGAGAA
AGTTCTGCCACTAATGAACCTAGAGCTGATTGTACGCTGAATCCTCAAGAGTTCACCTAT
TCAATCCCAATCCCAAAAACGGAGGAGCTGCAGCCAGTGTATGTCAAT---GTGGGCTCT
GTAGATGTGGATGTGGTTTATTCTCAGGTCTGGAGCATCCAGCAGCCAGAAAGCTCAGCA
AACATCGGG---ACACTTCTGGAGGACAAGGACTCCCAAGTCATCTACTCTTCTGTGAAG
AAATCATAA
>Rhinopithecus bieti, FCRL2 
---ATGCTGCTGTGGTCATTGCTGGTCATCTTTGCTGCAGTCACTGAACAGGCAGATTTG
CTGACCCTTGTGGCGCCCTCTTCTGTCTTCGAAGGAGACAGCATAGTTCTGAAATGCCAG
GGAGAACAG---AACTGGAAAATTCAGAAGATGGCTTACCACAAGGATAACAAAGAGTTA
TCTGTTTTCAAAAAAGTCTCAGATTTCCTTATCCAAAGTGCAGTTTTAAGT---GACAGT
GGTAACTATTTCTGTAGT------------------------ATCAAAGAAATCTTTTTC
TGGAATAAACGCTCAAATATAGTAAAGATAAAA------GTCCAAGAGCTCTTTCAACAT
CCTGTGCTGACAGCCAGCTCCTTCCAGCCCATCGAAGGGGGTCCAGTGAGCCTGAAATGT
GAGACCCAGCTCTCTCCACAGAGGTTGGATGTTCAACTCCAGTTCTGCTTCTTCAGAGAA
AATCAGGTCCTGGGGTCAAGCTGGAGCAGCTCCCCGGAGCTCCAGATTCCTGCCATGTGG
AGTGAAGACACGGGATCTTACTGGTGTGAGGCAGAAACGGTGACTCACAGGATCAGAAAA
CAGAGCCTCCAATTCCAGATTCACGTGCAAAGAATCCCCATCTCTAACGTAAGCTTGGAG
ACCCGG------GCCGGACAGGTGACTGAAGGACAAAAACTGATCTTGCTCTGCTCAGTG
ACTGCGGGTACAGGAAATGTCACATTCTCCTGGTACAGAGAGGCCACAGGAACCAGTCTG
GGAATGAAAACCCAGCATTCCCTGTCAGCAGAGCTGGAGATCCCAGCTGTGAAGGAGAGT
GATGCCGGCAAATATTACTGTAGAGCTGACAACGGCCATGAGTCTATCCAGAGCAAAGTG
GTGAATATCCCTGTGAGAATTCCAGTGTCTCGCCCCGTCCTCACCCTCAGGTCTCCTGGG
GCCCAGACTGCAGTGGGGGACCTGCTGGAGCTTCACTGTGAGGCCCTGAGAGGCTCTCCC
CCAATCCTGTACCGATTTTATCATGAGGATGTCACCCTGGGGAACAGCTCGGCCCCTCTG
GAGGAGGGGGCCCCCTTCAACCTCTCTCTGACTGCAGAACATTCTGGAAACTACTCCTGT
GAAGCTGACAATGGCCTGGGGGCCCAGCACAGTGAGGCAGTGCCAGTCTCCATCTCAGGA
CCTGATGGCCATAGAAGAGACCTCATGACAGCCAGAGTTCTCTGGGGACTGTTTGGTGTC
CTTGGTTTCACTGGTGTTGCTTTGCTGTTGTAT---TTGTTCCACAAGATATCAGGAGAA
AGTTCTGCCACTAATGAACCTAGAGCTGATTGTACGCTGAATCCTCAAGAGTTCACCTAT
TCAATCCCAATCCCAAAAACGGAGGAGCTGCAGCCAGTGTATGTCAAT---GTGGGCTCT
GTAGATGTCGATGTGGTTTATTCTCAGGTCTGGAGCATCCAGCAGCCAGAAAGCTCAGCA
AACATCAGG---ACACTTCTGGAGGACAAGGACTCCCAAGTCATCTACTCTTCTGTGAAG
AAATCATAA
>Aotus nancymaae, FCRL2 
---ATGCTGCTGTGGTCATTGCTGGTCATCTTTGCTGCAGTCAATGAACAGGCAGGCAAG
CTGACCCTTTCGGCGCCCTCTTCTGTCTTTGAAGGAGACAGCATAGTTCTGACATGCCAG
GGAGAATGG---AACTGGAAAATTCAGACGATGGCTTACTACAAGAATAACAGAGAGTTA
ACTGTTTTCAAAGAAATGTCAAGTTTCCGTATCCAAAGTGCAGTTTTAAGT---GACAGT
GGTAACTATTTCTGTAGT---------------------ACCAAAGGAAAGTTGATGTTC
TCGGATCAAAGTTCAAATATAGTAAAGATCAGA------GTCCAAGAGCTGTTTCAACAT
CCTGTGCTGACAGCCAGTGACTTCCAGCCCATCGAAGGGGGTCCAGTGAGCCTGACATGT
GAGACCCGGCTTTCTCCGCAGAGGCTGTATGTTCAGCTCCGGTTCTGCTTCTTCAGAGAA
AACCAGGTCCTGGGGTCATGTTGGAGCAGCTCCCCGGAGCTCCAGATTCCTGCCATGTGG
AGTGATGACACAGGGTCTTACTGGTGCAAGGCAGAAACGGTGACTCCCAGGGTCAGAAAA
CAGAGCCTCCAATCCCAGATTCATGTGCGGAGAATTCCCATCTCTAATGTGAGCTTGGAG
ACCCGG------GCCGGACAGGTGACTGAAGGACAGAGACTGATCCTGCTCTGCTCAGTG
GCTGGGGGTACAGGAAATGTCACATTCTCCTGGTACAGAGAGGCCACAGGCACCAGTCTG
GGAAAGAAAACCCAGCATTCCCTGTCAGCAGAGCTGGAGATCCTGGCTGTGAAGGAGAGT
GATGCCGGCAAATATTATTGTCAAGCTGACAACGGCCATGAGCCTATCCAGAGCGAGGTG
GTGAATATATCTGTGAGAATTCCAGTGTCTTGCCCCGTCCTCACCCTCAGGGCTCCCAGG
CCCCAGGCTGTGGTGGGGGATCTGCTGACGCTTCACTGTGAGGCCCAGAGAGGCTCTTCC
CCGATCCAGTACTGGTTTTATCATGAGAATGTCACCCTGGGAAACAGCTCAGCCCCCTCT
GGAGGAGGAGCCTCCTTCAACATTTCTCTGACTGCAGAGCATTCTGGAAACTATTCCTGT
GAGGCTGACAATGGCCTGGGGGCCCACCGCAGTGAGGCAGTGCCAATCTCCATCTCAGGA
CCTGATGGCTATAGAAGAGACCTCACGACAGCCACAGTTCTTGGGGGACTGTTCGGTGTC
CTTGGTTTCATTGCTGTTGCTTTGCTGTTGTAT---TTGTTCCACAAGATATCAGGAGAA
AGTTATGCAACTAGTGAACCCAGAGGTACTTCCAGGCTAAATCCTCAAGCATCCACCCAT
TCCAGCCCAATCCCAGACATGGAGGAGCTGCAGCCAGTGTATGCCAAT---GTGGGCTCT
GTAGATGTAGATGTGGTTTATTCTCAGGTCTGGAGCATCCAGCAGCCAGAAGACTCAGCA
AACATCAGG---ACATTTCTGGAGAACAAGGACTCCCAAGTCATCTACTCTTCTGTGAAG
AAGTAATAA
>Pongo abelii, FCRL2 
---ATGCTGCTGTGGTCATTGCTGGTCATCTTTGCTGCAGTCACTGAACAGGCAGATTCG
CTGACCCTTGTGGCGCCCTCTTCTGTCTTCGAAGGAGACAGCATAGTTCTGAAATGCCGG
GGAGAACAG---AACTGGAAAATTCAGAAGATGGCTTACCACAAGGATAACAAAGAGTTA
TCTGTTTTCAAAAAAGTCTCAGATTTCCTTATCCAAAGTGCAGTTTTAAGT---GACAGT
GGTAACTATTTCTGTAGT---------------------ACCAAAGGAAAACTCTTTTCC
TGGGATAAAAATTCAAATATAGTAAAGATAAAA------GTCCAAGAGCTCTTTCAACAT
CCTGTGCTGACTGCCAGCTCCTTCCAGCCCATCGAAGGGGGTCCAGTGAGCCTGAAATGT
GAGACCCGGCGCTCTCCACAGAGGCTGGATGTTCAACTCCAGTTCTGCTTCTTCAGAGAA
AACCAGGTCCTGGGGTCAGGCTGGAGCAGCTCTCCGGAGCTCCAGATTTCTGCCATGTGG
AGTGAAGACACAGGGTCTTACTGGTGCGAGGCAGAAACGGTGACTTACAGGATCAGAAAA
CAGAGCCTCCAATCCCAGATTCACGTGCAGAGAATCCCCATCTCTAACGTAAGCTTGGAG
ATCCGG------GCCGGACAGGTGACTGAAGGACAAAAACTGATCCTGCTCTGTTCAGTG
GCTGGGGGTACAGGAAATGTCACATTCTCCTGGTACAGAGAAGCCACAGGAACCAGTATG
GGGAAGAAAACCCAGCGTTCCCTGTCAGCAGAGCTGGAGATCCCAGCTGTGAAAGAGAGT
GATGCCGGCAAATATTACTGTAGAGCTGACAACGGCCATGTGCCTATCCAGAGCAAGGTG
GTGAATATCCCTGTGAGAATTCCAGTGTCTCGACCTGTCCTCACCCTCAGGTTTCCTGGG
GCCCAGGCTGCAGTGGGGGACCTGCTGGAGCTTCACTGTGAGGCCCTGAGAGGCTCTCCC
CCAATCCTGTACCAATTTTATCATGAGGATGTCACCCTGGGGAACAGCTCGGCCCCCTCT
GGAGGAGGGGCCTCCTTCAACCTCTCTTTGACTGCAGAACATTCTGGAAACTACTCCTGT
GAGGCCAACAACGGCCTGGGGGCCCAGTGCAGTGAGGCAGTGCCAGTCTCCATCTCAGGA
CCTGATGACTATAGAAGAGACCTCATGACCTCCGGAGTTCTCTGGGGACTGTTTGGTGTC
CTTGGTTTCACTAATGTTGCTTTGCTGTTGTAT---GTGTTCCACAAGATATCAGGAGAA
AGTTCTGCCACTAATGAACCCAGAGGGACTTCCAGGTCAAATCCTCAAGAGTTCACCTAT
TCAAGCCCAACCCCAGACATGGAGGAGCTGCAGCCAGTGTATGTCAAT---GTGGGCTCT
GTAGATGTGGATGTGGTTTATTCTCAGGTCTGGAGCATCCAGCAGCCAGAAGGCTCAGCA
AACATCAGG---ACACTTCTGGAGAAAAAGGACTCCCAAGTCATCTACTCTTCTGTGAAG
AAATCATAA
>Mandrillus leucophaeus, FCRL2 
---ATGCTGCTGTGGTCATTGCTGGTCATCTTTGCTGCAGTCACTGAACAGGCAGATTTG
CTGACCCTTGTGGCGCCCTCTTCTGTCTTCGAAGGAGACAGCATAGTTCTGAAATGCCAG
GGAGTAGAG---AACTGGAAAATTCAGAAGATGACTTACCACAAGGATAACAAAGAGTTA
TCTGTTTTCAAAAAAGTCTCAGATTTCCTTATCCAAAGTGCAGTTTTAAGT---GACAGT
GGTAACTATTTCTGTAGT---------------------ACCAAAGGAAACATCTTTTTG
TGGGATAAACGTTCAAATATAGTAAAGATAAAA------GTCCAAGAGCTCTTTCAACAC
CCTGTGCTGACAGCCAGCTCCTTCCAGCCCATCGAAGGGGGTCCAGTGAGCCTGAAATGT
GAGACCCAGCTCTCTCCACAGAGGCTGGATGTTCAACTCCAGTTCTGCTTCTTCAGAGAA
AATCAGGTCCTGGGGTCAAGATGGAGCAGCTCCCCGGAGCTCCAGATTCCTGCCATGTGG
AGTGAAGACACAGGGTCTTACTGGTGTGAGGCAGAAACGGTGACTCACAGGATCAGAAAA
CAGAGCCTGCAATCCCAGATTCACGTGCAAAGAATCCCCATCTCTAACGTAAGCTTGGAG
ACCCGG------GCCGGACAGGTGACTGAAGGACAAAAACTGATCTTGCTCTGCTCAGTG
ACTGCGGGTACAGGAAATGTCACATTCTCCTGGTACAGAGAGGCCACAGGAACCAGTCTG
GGAATGAAAACCCAGCATTCCTTGTCAGCAGAGCTGGAGATCCCAGCTGTGAAGGAGAGT
GATGCCGGCAAATATTACTGTAGAGCTGACAACGGCCATGAGTCTATCCAGAGCAAAGTG
GTGAATATCCCTGTGAGAATTCCAGTGTCTCGCCCCGTCCTCACCCTCAGGTCTCCTGGG
GCCCAGACTGCAGTGGGGGACCTGCTGGAGCTTCACTGTGAGGCCCTGAGAGGCTCTCCC
CCAATCCTGTACCGATTTTATCGTGAGGATGTCACCCTGGGGAACAGCTCGGCCCCCTCT
GGAGGAGGGGCCTCCTTCAACCTCTCTCTGACTGCAGAACATTCTGGAAACTACTCCTGT
GAGGCTGACAATGGCCTGGGGGCCCAGCACAGTGAGGCAGTGCCAGTCTCCATCTCAGGA
CCTGATGGCCATAGAAGAGACCTCATGACAGCTGGAGTTCTCTGGGGACTGTTTGGTGTC
CTTGTTTTCATTGGTGTTGCTTTGCTGTTGTAT---TTGTTCCACAAGATATCAGGAGAA
AGTTCTGCCACTAATGAACCTAGAGGTGATTGCAGGCAGAATCCTCAGGAGTTCACCTAT
TCAAGCCCAATCCCAAAAATGGAGGAGCTGCAGCCAGTGTATGTCAAT---GTGGGCTCT
GTAGATGTGGATGTGGTTTATTCTCAGGTCTGGAGCATCCAGCAGCCAGAAAGCTCAGCA
AACATCAGG---ACACTTCTGGAGAACAAGGACTCCCAAGTCATCTACTCTTCTGTGAAG
AAATCATAA
>Chlorocebus sabaeus, FCRL2 
---ATGCTGCTGTGGTCATTGCTGGTCATCTTTGCTACAGTCACTGAACAGGCAGATTCG
CTGACCCTTGTGGCGCCCTCTTCTGTCTTCGAAGGAGACAGCATAGTTCTGAAATGCCAG
GGAGAAAAG---AACTGGAAAATTCAGAAGATGACTTACCACAAGGATAACAAAGAGTTA
TCTGTTTTCAAAAAAGTCTCAGATTTCCTTATCCAAAGTGCAGTTTTAAGT---GACAGT
GGTAACTATTTCTGTAGT---------------------ACCAAAGGAAACATCTTTTCG
TGGGATAAACGTTCAAATATAGTAAAGATAAAA------GTCCAAGAGCTCTTTCAACAC
CCTGTGCTGACAGCCAGCTCCTTCCAGCCCATCGAAGGGGGTCCAGTGAGCCTGAAATGT
GAGACCCAGCTCTCTCCACAGAGGTTGGATGTTCAACTCCAGTTCTGCTTCTTCAGAGAA
AATCAGGTCCTGGGGTCAAGATGGAGCAGCTCCCCGGAGCTCCAGATTCCTGCCATGTGG
AGTGAAGACACAGGGTCTTACTGGTGTGAGGCAGAAACGGTGACTCACAGGATCAGAAAA
CAGAGCCTCCAATCCCAGATTCACGTGCAAAGAATCCCCATCTCTAACGTAAGCTTGGAG
ACCCGG------GCCGGACAGGTGACTGAAGGACAAAAACTGATCTTGCTCTGCTCAGTG
ACTGCGGGTATAGGAAATATCACATTCTCCTGGTACAGAGAGGCCACAGGAACCAGTCTG
GGAATGAAAACCCAGCATTCCTTGTCAGCAGAGCTGGAGATCCCAGCTGTGAAGGAGAGT
GATGCCGGCAAATATTACTGTAGAGCTGACAACGGCCATGAGTCTATCCAGAGCAAAGTG
GTGAATATCCCTGTGAGAATTCCAGTGTCTCGCCCCGTCCTCAACCTCAGGTCTCCTGGG
ACCCAGACTTCAGTGGGGGACGTGCTGGAGCTTCACTGTGAGGCCCTGAGAGGCTCTCCC
CCAATCCTGTACCGATTTTATCATGAGGATGTCACCCTGGGGAACAGCTCGGCCCCCTCT
GGAGGAGGGGCCTCCTTCAACCTCTCTCTGACTGCAGAACATTCTGGAAACTACTCCTGT
GAGGCTGACAATGGCCTGGGGGCCCAGCACAGTGAGGCAGTGCCAGTCTCCATCTCAGGA
CCTGATGGCCATAGAAGAGACCTCATGACAGCTGGAGTTCTCTGGGGACCGTTTGGTGTC
CTTGTTTTCATTGGTGTTGCTTTGCTGTTGTAT---TTGTTCCACAGGATATCAGGAGAA
AATTCTGCCTCTAATGAACCTAGAGGTGATTGCAGGCTGAATCCTCAAGAGTTCACCTAT
TCAAGCCCAATCCCAAAAATGGAGGAGCTGCAGCCAGTGTATGTCAATGCAGTGGGCTCT
GTAGATGTGGATGTGGTTTATTCTCAGGTCTGGAGCATCCAGCAGCCAGAAAGCTCAGCA
AACATCAGG---ACACTTCTGGAGAACAAGGACTCCCAAGTCATCTACTCTTCTGTGAAG
AAATCATAA
>Cebus capucinus imitator, FCRL2 
---ATGCTGCTGTGGTCATTGCTGGTCATCTTTGCTGCAGTCAATGAACAGGCAGGCAAG
CTGACCCTTTTGGCGCCCTCTTCTGTCTTTGAAGGAGACAGCATAGTTCTGACATGCCAG
GTAGAATGG---AAGTGGAACGTCCAGACGATGGCGTACTACAAGGATGACAGAGAGTTA
TTTGTTTTCAAAGAAGTCTCAAGTTTCCATATCCAAAGTGCAGTTTTAAGT---GACAGT
GGTAACTATTTCTGCAGG---------------------ACCGAAGGAAAGTTGTTACCG
GGTAAA---AGTTCAAACATAGTAAAGATCAGA------GTCCAAGAGCTGTTTCAACAT
CCTGTGCTGACAGCCAGTGACTTCCAGCCCATCGAAGGGGGTCCAGTGAGCCTGACATGT
GAGACCCAGCTCTCTCCACAGAGGCTATATGTTCAGCTCCGGTTCTGCTTCTTCAGAGAA
AACCAGGTCCTGGGGTCAGGCTGGAGCAGCTCCCCGGAGCTCCAGATTCCTGCCATGTGG
AGTGACGACACAGGGTCTTACTGGTGCAAGGCAGAAACGGTGACTCCCAGGGTCAGAAAA
CAGAGCCTCCAATCCCAGATTCATGTGCGGAGAATTCCCATCTCTAATGTGAGCTTGGAG
ACCCGG------GTCGGACAGGTGACTGAAGGACAGAGACTGATCCTGCTCTGCTCAGTG
GCTGGGGGTACAGGAAATGTGACATTCTCCTGGTACAGAGAGTCCACAGGCACCATTCTG
GGAAAGAAAACCCAGCATTCTCTGTCAGCAGAGCTGGAGATCCTGGCTGTGAAGGAGAGT
GATGCCGGCAAGTATTACTGTCAAGCTGACAACGGCCATGAGCCTATCCAGAGCAAGGTG
GTGAATATACCTGTGAGAATTCCAGTGTCTTGCCCAGTCCTCACCCTCAGGGCTCCCAGG
CCCCAGGCTGTGGTGGGGGATCTGCTGACGCTTCACTGTGAGGCCCAGAGAGGCTCTTCC
CCGATCCTGTACTGGTTTTATCATGAGAATGTCACCCTGGGGAACAGCTCAGCCCCCTCT
GGAGGAGGAGCCTCCTTCAACATTTCTCTGACTGCAGAACATTCTGGAAACTACTCCTGT
GAGGCTGACAATGGCCTGGGGTCCCAGCGCAGTGAGGCGGTGCCAATCTCCATCTCAGGA
CCTGATGGCTATAGAAGAGACCTCATGACAGCCAGAGTTCTTGGGGGCCTGTTTGGTGTC
CTTGGTTTCACTGCTGCTGCTTTGCTGTTGTAT---TTGTTCCACAAGACGTCAGGAGAA
AGTTATGCAACTAGTGAACCCAGAGGTGCTTCCAGGACAAATCCTCAAGTGTCCACCTAT
TCCAGTCCAATCCCAGACATGGAGGAGCTGCAGCCAGTGTATGCCAAT---GTGGGCTCT
GTAGATATGGATGTGGTTTATTCTCAGGTCAGGAGCATCCAGCACTCAGAAGATTCAGCA
AACACCATCAGGACATTTCTGGAGAACAAGGACTCCCAAGTCATCTACTCTTCTGTGAAG
AAGTAATAA
>Papio anubis, FCRL2 
---ATGCTGCTGTGGTCATTGCTGGTCATCTTTGCTGCAGTCACTGAACAGGCAGATTCG
CTGACCCTTGTGGCGCCCTCTTCTGTCTTCGAAGGAGACAGCATAGTTCTGAAATGCCAG
GGAGTAGAG---AACTGGAAAATTCAGAAGATGACTTACCACAAGGATAACAAAGAGTTA
TCTGTTTTCAAAAAAGTCTCAGATTTCCTTATCCAAAGTGCAGTTTTAAGT---GACAGT
GGTAACTATTTCTGTAGT---------------------ACCAAAGGAAACGTCTTTTTC
TGGGATAAACGTTCAAATATAGTAAAGATAAAA------GTCCAAGAGCTCTTTCAACAC
CCTGTGCTGACAGCCAGCTCCTTCCAGCCCATCGAAGGGGGTCCAGTGAGCCTGAAATGT
GAGACCCAGCTCTCTCCACAGAGGTTGGATGTTCAACTCCAGTTCTGCTTCTTCAGAGAA
AATCAGGTCCTGGGGTCAAGATGGAGCAGCTCCCCGGAGCTCCAGATTCCTGCCATGTGG
AGTGAAGACACAGGGTCTTACTGGTGTGAGGCAGAAACGGTGACTCACAGGATCAGAAAA
CAGAGCCTCCAATCCCAGATTCACGTGCAAAGAATCCCCATCTCTAACGTAAGCTTGGAG
ACCCGG------GCCGGACAGGTGACTGAAGGACAAAAACTGATCTTGCTCTGCTCAGTG
ACTGCGGGTACAGGAAATGTCACATTCTCCTGGTACAGAGAGGCCACAGGAACCAGTCTG
GGAATGAAAACCCAGCATTCCTTGTCAGCAGAGCTGGAGATCCCAGCTGTGAAGGAGAGT
GATGCCGGCAAATATTACTGTAGAGCTGACAACGGCCATGAGTCTATCCAGAGCAAAGTG
GTGAATATCCCTGTGAGAATTCCAGTGTCTCGCCCCGTCCTCACCCTCAGGTCTCCTGGG
GCCCAGACTGCAGTGGGGGACCTGCTGGAGCTTCACTGTGAGGCCCTGAGAGGCTCTCCC
CCAATCCTGTACCGATTTTATCAAAAGGATGTCACCCTGGGGAACAGCTCAGCCCCCTCT
GGAGGAGGGGCCTCCTTCAACCTCTCTCTGACTGCAGAACATTCTGGAAACTACTCCTGT
GAGGCTGACAATGGCCTGGGGGCCCAGCACAGTGAGGCAGTGCCAGTCTCCATCTCAGGA
CCTGATGGCCATAGAAGAGACCTCATGACAGCTGGAGTTCTCTGGGGACTGTTTGGTGTC
CTTGTTTTCATTGGTGTTGCTTTGCTGTTGTAT---TTGTTCCACAAGATATCAGGAGAA
AGTTCTGCCACTAATGAACCTAGAGGTGATTGCAGGCTGAATCCTCAGGAGTTCACCTAT
TCAAGCCCAATCCCAAAAATGGAGGAGCTGCAGCCAGTGTATGTCAAT---GTGGGCTCT
GTAGATGTGGATGTGGTTTATTCTCAGGTCTGGAGCATCCAGCAGCCAGAAAGCTCAGCA
AACATCAGG---ACACTTCTGGAGAACAAGGACTCCCAAGTCATCTACTCTTCTGTGAAG
AAATCATAA
>Cercocebus atys, FCRL2 
---ATGCTGCTGTGGTCATTGCTGGTCATCTTTGCTGCAGTCACTGAACAGGCAGATTCG
CTGACCCTTGTGGCGCCCTCTTCTGTCTTCGAAGGAGACAGCATAGTTCTGAAATGCCAG
GGAGTGCAG---AACTGGAAAATTCAGAAGATGACTTACCACAAGGATAACAAAGAGTTA
TCTGTTTTCAAAGAAGTCTCAGATTTCGTTATCCAAAGTGCAGTTTTAAGT---GACAGT
GGTAACTATTTCTGTAGT---------------------ACCAAAGGAAACATCTTTTCG
TGGGATAAACGTTCAAATATAGTAAAGATAAAA------GTCCAAGAGCTCTTTCAACAC
CCTGTGCTGACAGCCAGCTCCTTCCAGCCCATCGAAGGGGGTCCAGTGAGCCTGAAATGT
GAGACCCAGCTCTCTCCACAGAGGTTGGATGTTCAACTCCAGTTCTGCTTCTTCAGAGAA
AATCAGGTCCTGGGGTCAAGCTGGAGCAGCTCCCCGGAGCTCCGGATTCCTGCCATGTGG
AGTGAAGACACAGGGTCTTACTGGTGTGAGGCAGAAACGGTGACTCACAGGATCAGAAAA
CAGAGCCTGCAATCCCAGATTCACGTGCAAAGAATCCCCATCTCTAACGTAAGCTTGGAG
ACCCGG------GCCGGACAGGTGACTGAAGGACAAAAACTGATCTTGCTCTGCTCAGTG
ACTGCGGGTACAGGAAATGTCACATTCTTCTGGTACAGAGAGGCCACAGGAACCAGTCTG
GGAATGAAAACCCAGCATTCCTTGTCAGCAGAGCTGGAGATCCCAGCTGTGAAGGAGAGT
GATGCCGGCAAATATTACTGTAGAGCTGACAACGGCCATGAGTCTATCCAGAGCAAAGTG
GTGAATATCCCTGTGAGAATTCCAGTGTCTCGCCCCGTCCTCACCCTCAGGTCTCCTGGG
GCCCAGACTGCAGTGGGGGACCTGCTGGAGCTTCACTGTGAGGCCCTGAGAGGCTCTCCC
CCAATCCTGTACCGATTTTATCATGAGGATGTCACCCTGGGGAACAGCTCGGCCCCCTCT
GGAGGAGGGGCTTCCTTCAACCTCTCTCTGACTGCAGAACATTCTGGAAACTACTCCTGT
GAGGCTGACAATGGCCTGGGGGCCCAGCACAGTGAGGCAGTGCCAGTCTCCATCTCAGGA
CCTGATGGCCATAGAAGAGACCTCGTGACAGCTGGAGTTCTCTGGGGACTGTTTGGTGTC
CTTGTTTTCATTGGTGTTGCTTTGCTGTTGTAT---TTGTTCCACAAGATATCAGGAGAA
AGTTCTGCCACTAATGAACCTAGAGGTGATTGCAGGCTGAATCCTCAGGAGTTCACCTAT
TCAAGCCCAATCCCAAAAACGGAGGAGCTGCAGCCAGTGTATGTCAAT---GTGGGCTCT
GTAGATGTGGATGTGGTTTATTCTCAGGTCTGGAGCATCCAGCAGCCAGAAAGCTCAGCA
AACATCAGG---ACACTTCTGGAGAACAAGGACTCCCAAGTCATCTACTCTTCTGTGAAG
AAATCATAA
>Theropithecus gelada, FCRL2 
---ATGCTGCTGTGGTCATTGCTGGTCATCTTTGCTGCAGTCACTGAACAGGCAGATTCG
CTGACCCTTGTGGCGCCCTCTTCTGTCTTCGAAGGAGACAGCATAGTTCTGAAATGCCAG
GGAGTGGAG---AACTGGAAAATTCAGAAGATGACTTACCACAAGGATAACAAAGAGTTA
TCTGTTTTCAAAAAAGTCTCAGATTTCCTTATCCAAAGTGCAGTTTTAAGT---GACAGT
GGTAACTATTTCTGTAGT---------------------ACCAAAGGAAACATCTTTTTG
TGGGATGAACGTTCAAATATAGTAAAGATAAAA------GTCCAAGAGCTCTTTCAACAC
CCTGTGCTGACAGCCAGCTCCTTCCAGCCCATCGAAGGGGGTCCAGTGAGCCTGAAATGT
GAGACCCAGCTGTCTCCACAGAGGTTGGATGTTCAACTCCAGTTCTGCTTCTTCAGAGAA
AATCAGGTCCTGGGGTCAAGCTGGAGCAGCTCCCCGGAGCTCCAGATTCCTGCCATGTGG
AGTGAAGACACAGGGTCTTACTGGTGTGAGGCAGAAACGGTGACTCACAGGATCAGAAAA
CAGAGCCTGCAATCCCAGATTCACGTGCAAAGAATCCCCATCTCTAACGTAAGCTTGGAG
ACCCGG------GCCGGACAGGTGACTGAAGGACAAAAACTGATCTTGCTCTGCTCAGTG
ACTGCGGGTACAGGAAATGTCACATTCTCCTGGTACAGAGAGGCCACAGGAACCAGTCTG
GGAATGAAAACCCAGCATTCCTTGTCAGCAGAGCTGGAGATCCCAGCTGTGAAGGGGAGT
GATGCCGGCAAATATTACTGTAGAGCTGACAACGGCCATGAGTCTATCCAGAGCAAAGTG
GTGAATATCCCTGTGAGAATTCCAGTGTCTCGCCCCGTCCTCACCCTCAGGTCTCCTGGG
GCTCAGACTGCAGTGGGGGACCTGCTGGAGCTTCACTGTGAGGCCCTGAGAGGCTCTCCC
CCAATCCTGTACCGATTTTATCATGAGGATGTCACCCTGGGGAACAGCTCAGCCCCCTCT
GGAGGAGGGGCCTCCTTCAACCTCTCTCTGACTGCAGAACATTCTGGAAACTACTCCTGT
GAGGCTGACAATGGCCTGGGGGCCCAGCACAGTGAGGCAGTGCCAGTCTCCATCTCAGGA
CCTGATGGCCATAGAAGAGACCTCATGACAGCTGGAGTTCTCTGGGGACTGTTTGGTGTC
CTTGTTTTCATTGGTGTTGCTTTGCTGTTGTAT---TTGTTCCACAAGATATCAGGAGAA
AGTTCTGCCACTAATGAACCTAGAGGTGATTGCAGGCTGAATCCTCAGGAGTTCACCTAT
TCAAGCCCAATCCCAAAAATGGAGGAGCTGCAGCCAGTGTATGTCAAT---GTGGGCTCT
GTAGATGTGGATGTGGTTTATTCTCAGGTCTGGAGCATCCAGCAGCCAGAAAGCTCAGCA
AACATCAGG---ACACTTCTGGAGAACAAGGACTCCCAAGTCATCTACTCTTCTGTGAAG
AAATCATAA
>Macaca mulatta, FCRL2 
---ATGCTGCTGTGGTCATTGCTGGTCATCTTTGCTGCAGTCACTGAACAGGCAGATTCG
TTGACCCTTGTGGCGCCCTCTTCTGTCTTCGAAGGAGACAGCATAGTTCTGAAATGCCAG
GGAGAACAG---AACTGGAAAATTCGGAAGATGACTTACCACAAGGATAACAAAGAGTTA
TCTGTTTTCGAAAAAGTCTCAGATTTCCTTATCCAAAGTGCAGTTTTAAGT---GACAGT
GGTAACTATTTCTGTAGT---------------------ACCAAAGGAAACATCTTTTTG
CGGGATAAACGTTCAGATATAGTAAAGATAAAA------GTCCAAGAGCTCTTTCAACAC
CCTGTGCTGACAGCCAGCTCCTTCCAGCCCATCGAAGGGGGTCCAGTGAGCCTGAAATGT
GAGACCCAGCTCTCTCCACAGAGGTTGGATGTTCAACTCCAGTTCTGCTTCTTCAGAGAA
AATCAGGTCCTGGGGTCAAGATGGAGCAGCTCCCCGGAGCTCCAGATTCCTGCCATGTGG
AGTGAAGACACAGGGTCTTACTGGTGTGAGGCAGAAACGGTGACTCACAGGATCAGAAAA
CAGAGCCTCCGATCCCAGATTCATGTGCAAAGAATCCCCATCTCTAACGTAAGCTTGGAG
ACCCGG------GCCGGACAGGTGACTGAAGGACAAAAACTGATCTTGCTCTGCTCAGTG
ACTGCGGGTACAGGAAACGTCACATTCTCCTGGTACAGAGAGGCCACAGGAACCAGTCTG
GGAATGAAAACCCAGCATTCCTTGTCAGCAGAGCTGGAGATCCCAGCTGTGAAGGAGAGT
GATGCCGGCAAATATTACTGTAGAGCTGACAACGGCCATGAGTCTATCCAGAGCAAAGTG
GTGAATATCCCTGTGAGAATTCCAGTGTCTCGCCCCGTCCTCACCCTCAGGTCTCCTGGG
GCCCAGACTGCAGTGGGAGACCTGCTGGAGCTTCACTGTGAGGCCCTGAGAGGCTCTCCC
CCAATCCTGTACCGATTTTATCATGAGGATGTCACCCTGGGGAACAGCGCAGCCCCCTCT
GGAAGGGGGGCCTCCTTCAACCTCTCTCTGACTGCAGAACATTCTGGAAACTACTCCTGT
GAGGCTGACAATGGCCTGGGGGCCCACCACAGTGAGGCAGTGCCAGTCTCCATCTCAGGA
CCTGATGGCCATAGAAGAGACCTCATGACAGCTGGAATTCTCTGGGGACTGTTTGGTGTC
CTTGTTTTCATTGGTGTTGCTTTGCTGTTGTAT---TTGTTCCAGAAGATATCAGGAGAA
AGTTCTGCCACTAATGAACCTAGAGGTGATTGCAGGCTGAATCCTCAGGAGTTCACCTAT
TCAAGCCCAATCCCAAAAACGGAGGAGCTGCAGCCAGTGTATGTCAAT---GTGGGCTCT
GTAGATATGGATGTGGTTTATTCTCAGGTCTGGAGCATCCAGCAGCCAGAAAGCTCAGCA
AACATCAGG---ACACTTCTGGAGAACAAGGACTCCCAAGTCATCTACTCTTCTGTGAAG
AAATCATAA
>Macaca fascicularis, FCRL2 
---ATGCTGCTGTGGTCATTGCTGGTCATCTTTGCTGCAGTCACTGAACAGGCAGATTCG
TTGACCCTTGTGGCGCCCTCTTCTGTCTTCGAAGGAGACAGCATAGTTCTGAAATGCCAG
GGAGAACCG---AACTGGAAAATTCGGAAGATGACTTACCACAAGGATAACAAAGAGTTA
TCTGTTTTCGAAAAAGTCTCAGATTTCCTTATCCAAAGTGCAGTTTTAAGT---GACAGT
GGTAACTATTTCTGTAGT---------------------ACCAAAGGAAACATCTTTTTG
TGGGATAAACGTTCAGATATAGTAAAGATAAAA------GTCCAAGAGCTCTTTCAACAC
CCTGTGCTGACAGCCAGCTCCTTCCAGCCCATCGAAGGGGGTCCAGTGAGCCTGAAATGT
GAGACCCAGCTCTCTCCACAGAGGTTGGATGTTCAACTCCAGTTCTGCTTCTTCAGAGAA
AATCAGGTCCTGGGGTCAAGATGGAGCAGCTCCCCGGAGCTCCAGATTCCTGCCATGTGG
AGTGAAGACACAGGGTCTTACTGGTGTGAGGCAGAAACGGTGACTCACAGGATCAGAAAA
CAGAGCCTCCGATCCCAGATTCACGTGCAAAGAATCCCCATCTCTAACGTAAGCTTGGAG
ACCCGG------GCCGGACAGGTGACTGAAGGACAAAAACTGATCTTGCTCTGCTCAGTG
ACTGCGGGTACAGGAAACGTCACATTCTCCTGGTACAGAGAGGCCACAGGAACCAGTCTG
GGAATGAAAACCCAGCATTCCTTGTCAGCAGAGCTGGAGATCCCAGCTGTGAAGGAGAGT
GATGCCGGCAAATATTACTGTAGAGCTGACAACGGCCATGAGTCTATCCAGAGCAAAGTG
GTGAATATCCCTGTGAGAATTCCAGTGTCTCGCCCCGTCCTCACCCTCAGGTCTCCTGGG
GCCCAGACTGCAGTGGGAGACCTGCTGGAGCTTCACTGTGAGGCCCTGAGAGGCTCTCCC
CCAATCCTGTACCGATTTTATCATGAGGATGTCACCCTGGGGAACAGCTCAGCCCCCTCT
GGAGGGGGGGCCTCCTTCAACCTCTCTCTGACTGCAGAACATTCTGGAAACTACTCCTGT
GAGGCTGACAATGGCCTGGGGGCCCACCACAGTGAGGCAGTGCCAGTCTCCATCTCAGGA
CCTGATGGCCATAGAAGAGACCTCATGACAGCTGGAGTTCTCTGGGGACTGTTTGGTGTC
CTTGTTTTCATTGGTGTTGCTTTGCTGTTGTAT---TTGTTCCAGAAGATATCAGGAGAA
AGTTCTGCCACTAATGAACCTAGAGGTGATTGCAGGCTGAATCCTCAAGAGTTCACCTAT
TCAAGCCCAATCCCAAAAATGGAGGAGCTGCAGCCAGTGTATGTCAAT---GTGGGCTCT
GTAGATGTGGATGTGGTTTATTCTCAGGTCTGGAGCATCCAGCAGCCAGAAAGCTCAGCA
AACATCAGG---ACACTTCTGGAGAACAAGGACTCCCAAGTCATCTACTCT---------
---------
>Macaca nemestrina, FCRL2 
---ATGCTGCTGTGGTCATTGCTGGTCATCTTTGCTGCAGTCACTGAACAGGCAGATTCG
TTGACCCTTGTGGCGCCCTCTTCTGTCTTCGAAGGAGACAGCATAGTTCTGAAATGCCAG
GGAGAACAG---AACTGGAAAATTCGGAAGATGACTTACCACAAGGATAACAAAGAGTTA
TCTGTTTTCGAAAAAGTCTCAGATTTCCTTATCCAAAGTGCAGTTTTAAGT---GACAGT
GGTAACTATTTCTGTAGT---------------------ACCAAAGGAAACATCTTTTTG
TGGGATAAACGTTCAGATATAGTAAAGATAAAA------GTCCAAGAGCTCTTTCAACAC
CCTGTGCTGACAGCCAGCTCCTTCCAGCCCATCGAAGGGGGTCCAGTGAGCCTGAAATGT
GAGACCCAGCTCTCTCCACAGAGGTTGGATGTTCAACTCCAGTTCTGCTTCTTCAGAGAA
AATCAGGTCCTGGGGTCAAGATGGAGCAGCTCCCCGGAGCTCCAGATTCCTGCCATGTGG
AGTGAAGACACAGGGTCTTACTGGTGTGAGGCAGAAACGGTGACTCACAGGATCAGAAAA
CAGAGCCTCCGATCCCAGATTCACGTGCAAAGAATCCCCATCTCTAACGTAAGCTTGGAG
ACCCGG------GCCGGACAGGTGACTGAAGGACAAAAACTGATCTTGCTCTGCTCAGTG
ACTGCGGGTACAGGAAACGTCACATTCTCCTGGTACAGAGAGGCCACAGGAACCAGTCTG
GGAATGAAAACCCAGCATTCCTTGTCAGCAGAGCTGGAGATCCCAGCTGTGAAGGAGAGT
GATGCCGGCAAATATTACTGTAGAGCTGACAACGGCCATGAGTCTATCCAGAGCAAAGTG
GTGAATATCCCTGTGAGAATTCCAGTGTCTCGCCCCGTCCTCACCCTCAGGTCTCCTGGG
GCCCAGACTGCAGTGGGAGACCTGCTGGAGCTTCACTGTGAGGCCCTGAGAGGCTCTCCC
CCAATCCTGTACCGATTTTATCATGAGGATGTCACCCTGGGGAACAGCTCAGCCCCCTCT
GGAAGGGGGGCCTCCTTCAACCTCTCTCTGACTGCAGAACATTCTGGAAACTACTCCTGT
GAGGCTGACAATGGCCTGGGGGCCCACCACAGTGAGGCAGTGCCAGTCTCCATCTCAGGA
CCTGATGGCCATAGAAGAGACCTCATGACAGCTGGAGTTCTCTGGGGACTGTTTGGTGTC
CTTGTTTTCATTGGTGTTGCTTTGCTGTTGTAT---TTGTTCCACAAGATATCAGGAGAA
AGTTCTGCCACTAATGAACCTAGAGGTGATTGCAGGCTGAATCCTCAAGAGTTCACCTAT
TCAAGCCCAATCCCAAAAATGGAGGAGCTGCAGCCAGTGTATGTCAAT---GTGGGCTCT
GTAGATGTGGATGTGGTTTATTCTCAGGTCTGGAGCATCCAGCAGCCAGAAAGCTCAGCA
AACATCAGG---ACACTTCTGGAGAACAAGGACTCCCAAGTCATCTACTCT---------
---------
>Tupaia chinensis, FCRL2 
---ATGCTGCTGTGGGCGCTGCTGGTCATCTTTGTTCCCATCAGTGAACAGGCAGATTGG
CTGACTCTCCTAGCACCCTCTTCTGTATTTGAAGGAGATAGCATAGTTCTGATGTGCAAG
GGAAAGGAT---GATTGGAAAATAAAAACTATGACTTACTACAAGGATAGAAGAGAGCTA
TTTTTTTTTAAAGTAGTCTCAGCATTTCATATCCCAAGTGCAGCTCTGAGT---GACAGT
GGCGAGTATTATTGTACT------------------GCTACTGGAAGAACAATCATTTCA
TGGACAGAAACTTCAAAACGAGTAAACATCGAC------GTCCACGAGCTCTTTCCAAGT
CCAGTGCTGATGGCTAGCTCCTTCCAGCCCACAGAGGGGAGCCCAGTGACTCTGACCTGT
AAGACTCAGCTCCCTCTGCAGAAGGCAGATGTCCAGCTCCAGTTCAGCTTCTTCAGAGAT
GGTCGGACCTTGGGGTCAGGTTGGAGCCACTCCCCAGAGTTCCAGATCCCCACCATGAGG
ACTGAAGACTCAGGATACTACTGGTGTGAAGCAGTGACCATGACTCACGTGGTCAGAAAA
AGGAGCCAAACATCCCAGATACACGTGCAGAGAGTGCCCGTCTCTAATGTACGCTTAGAG
GCCTGG------GCCGGGCAGGTGATTGAAGGAAGGAAGCTGGTTCTGCTCTGCTCAGTG
GCTAAGGGCACAGGAAACATCACATTCTCCTGGCACAAAGAGGCCACAGGAGCCTGTCTA
GGAAAGATGACCCAGCCTTCCCTGTCAGCAAAACTGGAGATCCCTGCTCTGAAGGAGAGT
GATGCCGGCAAATATCACTGTAGAGCGGACAATGGCCACGGTCCCATCCAGAGCAAGGTG
GTGCACATCCTCGTGAGACTTCTAGTGTCTCGCCCCATTCTCACCCTCCGGGTTCCCGGA
GTCCAGCCTGTGGTGGGGGGTGTACTGGAGCTTCACTGTAAGGCCCTGAGAGGCTCTCCC
CCGATCCTGTACCAGTTTTATCACGAAGACATCACTCTGGGCAATGTTTCAGCTCCCTCT
GGAGGGGGAGCATCCTTCAACCTCTCCCTGACTACAGAACATTCTGGAAACTACTCCTGT
GAGGCTGACAATGGCCTGGGGGCCCAGCGCAGTGAAGCAGTGGCATTCTTTATCCCAGGG
CCTGATGGCTATAGAGGAGACCTTGTCACAGTCATGGTTCTCGGGGGATTGTTTGGTGTC
CTTGGTATCACTGGTGTCGCTCTGCTGTATTAC---TGGCCCCACAGGTCATCAGAAAGA
AGTTTTGTCATTAATCCGCTCAGAGCTGCTTCCAGCCGAAACCCTCAAGAACCCACACCC
TCCAGCCCACTTCCAGCCACAGAAGAGCAGCAGTCAGAGTACGTCAAT---GTGGGCTCT
ATAGATGTGGATGTGATTTATTCCCAGGTCTGGAGCATCCAGCAGCCAGAAGTCTCAGCA
AACATCAGA---AGGACATTGGAGAACGAGGATTCCCAAGTAATCTACTCTGCTGTGAAG
GAGAAATAA
>Loxodonta africana, FCRL2 
---ATGTTGCTGTGGTCATTGCTGGTCATCTTTGCTCCAGTCAGTGAACAGTCAGACTGG
GTGACCCTTCTGGCCCCCTCTTCTGTCTTGGAAGGAGACAGTGTGGTTCTGAAATGCCAG
GCAAAATGG---ACTGGAGGAATAAAAACTATGTCTTACCACAAGGATGGAAGACAGTTA
CTTTCGTCAAATAAAGTCTCAACCTTCTCTATCCAAAGTGCAGCTTTTAAT---GACAGT
GGCCAGTACCACTGTGCC------------------ATTTCTGGAAAACTTCTTTGGAAT
TGGGAAACAACTTCAAAAGCAGTAAAGCTCAAA------GTCCAAGAGCTGTTTCCACCT
CCTGTGCTGACGGCCAGCTCCTCTCAGCCCACGGAGGGGACTCCAGTGACCCTGACCTGT
GAGACCTGGCTCCCTCCTGAGAAATCAGGCACCGAGCTTCAATTCTGCTTCTTCAGAGAA
GGCCAGGGCCTGGGGCCAGGCTGGAGCAAGTCCCCAGAGCTCCATATCCCTACTATATGG
AGCCAAGACTCAGGGTCTTACTGGTGCGAGGCACAAACAGTGACTCCCAGGGTCAAAAAG
CAGAGCCTCAAATCTCAGATTCATGTGCAGAGAGTACCCGTCGCTAACGTGAGCTTAGAA
ACCCAG------CCCGGCCAGGTGATTGAAGGAGAGAAGTTGGTCCTCCTCTGCTCGGTG
TCTGAGGGCACAGGAAACATCACATTCTCCTGGCACAGAGAGACCACAGAAACCAGTCTG
GGAAACAAGACCCAGCGTTCCCTGTCAGCAGAGCTGGAGATCCTGGCTGTGAAGGACAGT
GATGCTGGCAAGTATTACTGCAGAGCTGACAATGGTTACCAGCCCGTC---CTGAGTGAG
GTGAACATCACTGTGAGAATTCCAGTGTCTCGCCCTGCCCTTACCATCAGGGTTTCTGGG
GCCCCGGCTATGGTCGGGGACGTGGTGGAGCTTCACTGTGAGGTCCAGAGAGGCACTCAC
CCTATCCTGTACCAGTTCTATCAAAAGGATGTCATCCTGGGGAACAGCTCGGCATCCTTT
GGAGGAGGAGCATCCTTCAACCTCTCTCTGACCTCAGAGCACTCTGAGAACTACTCTTGT
GAGGCCGACAATGGCCTCAGGGCCCAGCGTAGTGAGGTGGTGACACTCAATGTCACAGGA
CCTGAGGGCTACAGAAAAGACCTTGTCATAGCCGGAACTCTTGGGGGACTCTTTGGTGTT
CTTGGTTTTGTTGCTGTTGCCCTACCATTTTAT---TGGTACCACAAGACATCAGGAGGA
AGTTCTGCCTCTAATGTACCCAGAGGTCCTTCCAGCTCAGGCTCTCAAGAGTCCACCCAT
TCCAGCCCACTCCCAGCAGTGGGGGAGCTGCAGCCCCTGTATGCCAAT---TGTGAGAAA
GACATATAA---------------------------------------------------
------------------------------------------------------------
---------
>Manis javanica, FCRL2 
---ATGCTGTTGTGGTCATTGCTGATCATCTTAGCTCCTGTGAGTGAACAGTCAGACTGG
CTGACCCTTCTGACCCCCGCCTCTGTCTTTGAAGGAGACAGTGTAGTTCTGACATGCCAG
AGGAAAGGG---GACTGGAAAGTAAAGACTATGACTTATTACAAGGATGGAAAAGTGTTA
CAATTTTTAAATAAGGCCTCAAGTTTCCCTATCCCAAGTGCAGTTTTGATT---TTGAGT
GACAGCGGCAACTATCAC------------TGCACTGCTACCGGAAGAAAATACTTCCAG
AAGACAGACATTTCAACAATAGTAAATATTGAA------GTCCAAGAACTATTTCTACAA
CCGGTGCTGACAGTCAGCCCCTCCTGGCCCACTGAGGGAACTCCAGTGACCCTGACCTGT
AAGACCCAGCTCTCTCCACAGAGATCCTATGTCCAGCTCCGGTTTCGCTTCTTCAGAGAT
GGCCGAGCCCAAGGGTCAGGCGGGAGCAGCTCCCCAGAGCTCCAGATCCCTGCCATGTGG
AGGGAAGACTCAGGGTCCTACTGGTGCAAGGCAGAAACAGTGACCCAGAGCGTCAGAAAA
TGGAGCCTTCAATCTCCAATTCATGTGCAGAGTATCCCGGTCTCTAATGCCACCCTGGAG
ACCCAG------GCTGGACAGGTGATCGAAGGCAGGACTCTGGTGTTACTCTGCTCAGTG
GCGGAGGGCTCAGGAAACATCACATTTTCCTGGCACAGAGAGGCCGCAGGAACCAGCCTG
GGAAGGAAGACCCAGCCCTCCCTGCAGGCAGAGCTGGAGATCGCAGCCGTGAGGGAGCGC
GATGCCGGCCAGTACTACTGCAGAGCTGACAACGGCCATGGCGCCATCTGGAGCAAGATG
GTGACTGTCCCTGTGAGAATCCCAGCGTCCCGCCCCGTCCTCACCCTCAGGGCTCCTGGG
GCCCAGGCTGCGGTGGGGGACGTGCTGGAGCTCCGCTGTGAGGCCCAGAGAGGCTCTTCC
CCTATCCTGTACCGCTTTTATCACGAGAATGTCACCCTGGGGAACAGCTCAGCCCCCTTT
GGCGGAGGAGCATCTTTCAACCTCTCTCTGATGGAAGAGCATTCTGGAAACTTCTCCTGT
GAGGCTGACAACGGCCTGGGGCCCCAGCGCAGTGCGGCGGTGCCTCTCAGTGTCTCAGGG
ACTGGTGGCTATAGAAGAAACCTTGTCACAGTCAGCCTTCTTGGGGGACTGTTTGGTGTC
CTTGGTTTCGTTGCTGTTGCTCTA---TTTTAT---CGTTCCCACAAGATATCAGGAGGA
AGTTCTGTCACTGATGCACTCAGAGATGCTTCCGGACCAAACCCACAAGAGTCCCCCCAC
TCCAGCCCACTCCCAGCCACCGAGGAGCTGCAGCCTGTGTATGCCAAT---GTGGACCCT
GTAGAGGCGGATGTAGTTTATTCCCAAGTCTGGAGCATCCAGCTTGCAGAGGGCTCAGCG
AACACCAGGAGGACATTCCTGGAGATTCAGGACTCCCAAGTTGTCTACTGTGACGTGAAG
AAGACA---
>Ursus arctos horribilis, FCRL2 
---ATGCTGCTGTGGTCACTGCTGGTCATCTTTGCTCCCGTCAGCGAGGAGGCAGACTGG
CTGACCCTCCAGGCTCCCTCTGTTGTCTTCGAAGGAGACAGCATCGATCTGATGTGCCAG
AAGAAAAAGGGCTGGAGGGAAATCGAGACTATGGCATACTACAAAGATGGAGAAAAGTTA
CATTTTTCAAATGAAGTCTCTAGCTTTTCCATCTCACACGCAGCTCTGAGT---GACAGT
GGCAACTACCACTGTTCT---------------GCTACTGCTGGAAAATTCGTCTTTCCT
AAGTCAGGAGATTCAAGAAGCGTCAGGATTGAA------GTCCAAGAGCTGTTTCCATGC
CCTGTGCTCACGGTCAGCCCCTTCTGGCCCATCGAGGGGAGCCCAGTGACCCTGACCTGT
AAGACCCAGCCTTCTCCACAGAGGTCAAATGCTGAGCTCCGATTTTGCTTCTTCAGAGAT
GGCAGAGCCCTGGGGTCCAGCTGGAGCAGCTCCCCAGAGCTCCGGGTCCCCGCCATGTGG
TCAGAGGACTCAGGGTCCTACTGGTGCCAGGCAGAGACAGTGACTCCCAGGGTCAGAAAA
CAGAGCCTCCAATCCCAGATTCACGTGCAGAGAGTGCCTGTCTCTAACATAAGCCTCCAG
ATCTGG------GCTGGCCCGGTGATCGAAGGAGGGAATCTGGTACTCCTCTGCTCGGTG
GCCAAAGGCACAGGAAACATCACATTCTCCTGGCACAGAGATGCCACAGGAACCAGTGTG
GGAAGGAAGACCCAGCGTTCCCTGTCCGCGGAGCTGGAGGTCCCAGCCGTGCGGCAGCGC
GATGCCGGCCGCTATTACTGCAGAGCTGACAACGGCCACGACCCCATCCAGAGCAAGGTG
CTGCATATCCATGTGAGAAGTCCAGTGTCACGCCCCGTCCTCACCCTTGGGGAGCCGGGG
GCCCGGGCTGTGGTGGGGGACATGGTGGAGCTTCGCTGTGAGGCCCAGAGCGGCTCTCCC
CCGATCCTGTACCGGTTTTATCATGAGAATGTCACTCTGGGGAACATCTCGGCCCCCTCT
GGAGGAGGAGCGTCCTTCAACCTCTCTCTAACCGCAGAACATTCTGGAAACTACTCCTGT
GAGGCGAACAACGACCTGGGGGCCCAGCGCAGCGAGGTGGTGCCACTCACTGTCACAGGG
ACCGATGGCTACAGAAGAGACCATGTCACGGCCAGAGTTCTTGGGGTGCTGTGTGGTGGC
CTCGGTTTCATCACTGTGGCTCTGCTGTTTTAT---TGGTCCCACAAGATATCAGGGGAA
CGCCCTGCCACTCATGCAGCCAGAGATGCTTCCAGGGCAAGCCCTCAGGAGTCCGCCCAC
TCCAGCTCACACCCAGACCCTGAAGAGCTGCAGCCGGAGTATGTCAAT---GTGGGCCCT
CTCGATATGGATGTGGTTTATTCCCGGGTGTGGATCATGCAGCCCCCGGAAGACGCCGCA
AACACCAGGAGGCCAGTTCTGGAGAACGAGGACTCCCATGTCATCTACTCTGACGTGAAG
GAGAC----
>Ursus maritimus, FCRL2 
---ATGCTGCTGTGGTCACTGCTGGTCATCTTTGCTCCTGTCAGCGAGGAGGCAGACTGG
CTGACCCTCCAGGCTCCCTCTGTTGTCTTCGAAGGAGACAGCATCGATCTGATGTGCCAG
AAGAAAAAGGGCTGGAGGGAAATCGAGACTATGGCATACTACAAAGATGGAGAAAAGTTA
CATTTTTCAAATGAAGTCTCTAGCTTTTCCATCTCACACGCAGCTCTGAGT---GACAGT
GGCAACTACCACTGTTCT---------------GCTACTGCTGGAAAATTCGTCTTTCCT
AAGTCAGGAGATTCAAGAAGCGTCAGGATTGAA------GTCCAAGAGCTGTTTCCATGC
CCTGTGCTCACGGTCAGCCCCTTCTGGCCCATCGAGGGGAGCCCAGTGACCCTGACCTGT
AAGACCCAGCCTTCTCCACAGAGGTCAAATGCTGAGCTCCGATTTTGCTTCTTCAGAGAT
GGCAGAGCCCTGGGGTCCAGCTGGAGCAGCTCCCCAGAGCTCCGGGTCCCCGCCATGTGG
TCGGAGGACTCAGGGTCCTACTGGTGCCAGGCAGAGACAGTGACTCCCAGGGTCAGAAAA
CAGAGCCTCCAATCCCAGATTCACGTGCAGAGAGTGCCTGTCTCTAACATAAGCCTCCAG
ATCTGG------GCTGGCCCGGTGATCGAAGGAGGGAATCTGGTACTCCTCTGCTCGGTG
GCCAAAGGCACAGGAAACATCACATTCTCCTGGCACAGAGACGCCACAGGAACCAGTGTG
GGAAGGAAGACCCAGCGTTCCCTGTCCGCGGAGCTGGAGGTCCCAGCCGTGCGGCAGCGC
GATGCCGGCCGCTATTACTGCAGAGCTGACAACGGCCACGACCCCATCCAGAGCAAGGTG
CTGCATATCCATGTGAGAAGTCCAGTGTCACGCCCCGTCCTCACCCTTGGGGAGCCGGGG
GCCCGGGCTGTGGTGGGGGACATGGTGGAGCTTCGCTGTGAGGCCCAGAGCGGCTCTCCC
CCGATCCTGTACCGGTTTTATCATGAGAATGTCACTCTGGGGAACATCTCGGCCCCCTCT
GGAGGAGGAGCGTCCTTCAACCTCTCTCTAACCGCAGAACATTCTGGAAACTACTCCTGT
GAGGCGAACAACGACCTGGGGGCCCAGCGCAGCGAGGTGGTGCCACTCACTGTCACAGGG
ACCGATGGCTACAGAAGAGACCATGTCACGGCCAGAGTTCTTGGGGTGCTGTGTGGTGGC
CTCGGTTTCATCACTGTGGCTCTGCTGTTTTAT---TGGTCCCACAAGATATCAGGGGAA
CGCCCTGCCACTCATGCAGCCAGAGATGCTTCCAGGGCAAGCCCTCAGGAGTCCGCCCAC
TCCAGCTCACACCCAGACCCTGAAGAGCTGCAGCCGGAGTATGTCAGT---GTGGGCCCT
CTCGATATGGATGTGGTTTATTCCCGGGTGTGGATCATGCAGCCCCCGGAAGACGCTGCA
AACACCAGGAGGCCAGTTCTGGAGAACGAGGACTCCCATGTCATCTACTCTGACGTGAAG
GAGAC----
>Odobenus rosmarus divergens, FCRL2 
---ATGCTGCTGTGGTCATTGCTGGTCATCTTTGCTCCTGTCAGTGAAGAGGCAGACTGG
CTGACCCTCCAGGCTCCTTCTGTTGTCTTTGAAGGAGACAGCATAGATCTGATGTGCCAG
AAGGAAGAGAACTGGAGGAAAATCCAGACTATTTCCTATTACAAGGATGGAAAAGAGTTA
CAGCTGTCAAACAACGTCTCTAGCTTTTCTATCCCACGTGCAGCTTTGAGT---GACAGT
GGCAGCTATCACTGTTTT---------------GCTACTGCTAAAAAATTCTTCTTTCTG
AAGTCAGAAGCTTCAAGAAGCATCAGGATTGAA------GTCCAAGAGCTGTTTCCACAC
CCTGTGCTCACTGTCAGCCCCTCCTGGCCCACCGAGGGGAGCCCAGTGACCCTGACCTGT
GAGACGCAGCTTTCTCCACAGAGGTCAAATGCTCAGCTCCGATTTTGCTTCTTCAGAGAT
GGCAGAGCCCTGGGGTCTGGCTGGAGCAGCTCCCCAGAGCTCCGGGTCCCCGCCATGTGG
GCGGAGGACTCAGGGTCCTACTGGTGCCAGGCAGAGACAGTGATTCCCAGGGTCAGAAAA
CAGAGCCTCCAATCCCAGATTCACGTGCAGAGAGTGCCCGTCTCTAATGTAAGCTTAGAG
ATGTGG------GCCGACCCGGTGATTGAAGGTGGGGATCTGATCCTCCTCTGCTCGGTG
GCCGAAGGCACAGGAAACATCACATTCTCCTGGCACAGAGAGGACACGGGAACCAGTGTG
GGAAGGAAGACCCAGAGGTCCCTGTCAGCAGAGCTGGAGGTCCCAGCCGTGCAGGAGGGT
GACGCCGGTCGCTATTACTGCATAGCTGACAACGGCCATGACCCCATACAGAGCAAGCTG
CTAAGTATCCGTGTGAGAAGTCCGGTGTCTTACCCCGTCCTCACCCTCAGGGCGCCCAGG
GCCTGGGCCGTGGTGGGGGACATGGTGGAGCTTCGCTGTGAGGCCCAGAGGGGCTCTCCC
CCGATCCTGTACCAGTTTTATCACGAGAATGTCACCCTGGGGAACAGCTCGGCCCCCTCT
GGAGGAGGAGTGTCCTTCAACCTCTCTCTGACCCCAGAACATTCTGGAAACTACTCCTGT
GAGGCTGACAATGGCCTGGGGGCCCAGCGCAGCGAGGCGGTACCACTCAGGGTCACAGGG
ACCGGTGGCTACAGAAGAGACCATGTCACAGCCAGATTTCTCGGGGTGCTGTGTGGTGGC
CTCGGTTTTATAACTACTGCTCTGCTGTTTTAT---TGGTCCCACAAGATCTCAGGAGGA
CGCTCTGTCACTCATGCACCCAGAGATGCTTCCAGCACAAACCCTCAGGAGCCCACCCAC
TCCAACTCACTCTCAGACATGGAGGAGATGGAACCAGAGTATGTCAAT---GTGGGCCCT
GTAGATGTGGATGTGGTTTATTCCCAAGTCTGGAGCACGCAGCCACCAGAAGACTCAGCA
AACACCAGG---ACAATTCTGAAGAACAAGGACTCCCATGTCATCTACTCTGACGTGAAG
GAGA-----
>Lynx canadensis, FCRL2 
---ATGCTGCTGTGGTCACTGCTGGTCATCTTTGCTCCAGTCGATGGAAAATCAGACTGG
CTGACCCTCGTGGCTCCCTCTGCCGTCTTTGAAGGAGACAGAATAGATCTGACATGCCAG
AGGAAAAACGACTGGTGGAAAGTCAAGAGGGTGTCATATTACAAGGACGGAGAAGAGTTA
CAGTTTTCAAGTGAACTCTCCAACTTTTCTATCCAAAGAGCAGTTTTGAGT---GACAGT
GGCACTTATCACTGTGCT---------GTTGCTCCTGTTTGGCCTCTCTTTCCTTTCCAA
AAGGAAAAAACCTCAAGAAGTGTAAGGATTGAA------GTTCAAGAGCTATTTCCACGC
CCTGTGCTCACAGTCAGCCCCTTCCGGGCCATCGAGGGGAACCCAGTGACGCTGACCTGT
GAGACCAAGCTTTCTCCACAGAGGTCAGATGCCCAGCTCCGATTTTGCTTCTTCAGAGAT
GGTAGAGCCCTGGGGTCCGGCTGGAGCAGCTCCCCAGAGCTCAGGGTCCCTGCCATGTGG
AGTGGAGACTCAGGGTCCTACTGGTGCGAGGCAGAGACAGTGACTCCCAGCGTCAGAAAA
CAGAGCCTCCAGTCGCAGATTCACGTGCGGAGAGTGCCTGTCTCTAACGTAAGCTTAGAG
ATGCGG------GCCGGCCAGGTGATCGAAGGAAGGAACCTGGTCCTGCTCTGCTCGGTG
ACCGAAGGCACAGGAAACATCACATTTTCCTGGCACAGAGAGGCCACAGGAACCAGTGTG
GGGAAGAAGACCCAGCGTTCCCTGTCGGTGGAACTGGAGGTCCCAGCTGTGCAGGAGCGC
GATGCTGGCCGTTATTACTGCAGAGCGGACAACGGCCATGGCCCCATCCAGAGCAAGGTG
CTGAGTATCCTTGTGAGAATCCCAGCGTCCTGCCCAATCCTATCCATCACAGCACCCAGG
GCCCAGGCCGTGGAGGGGGACGTGGTGGAGCTTCGCTGCGAGGCCCAGAGGGGCTCTCCC
CCCATCCTGTACCGGTTTTATCATGAGGACGTCCCCCTGGGGAACAGCTCAGCCCCCTCT
GGAGGAGGAGCGTCCCTCAACCTGTCTCTGACCGCAGAACATTCTGGAAACTACTCCTGC
GAGGCCGACAATGGTCTCGGGGCCCGGCGCAGCGAGGTGGTGCCACTCAGCCTCTCAGGG
ACCAGCAGCTACAGAGAAGAACAGGTCACAGACAGAGCTCTCGGGCTGCTGGGTGTC---
CCTGCTTGTGTTGCTGCTGCTCTGCTGTTTTAC---TGGTTCCACAAGACACGGGGTAGA
CACTCTGTCACTAATGCACTCAGAGATGTTCCCAGTGCAAATTCTCAGGCGTCCACCCCC
TCCAGCCCATCCCCAGCCATCGAGGACCTGCAGCCAGATTATGTCAAT---GTGGACCCT
GGAGATGGGGATGTGGCTTATTCCTTTGTCTGGAGCGTCCAGCTACCAGAAGACTCAGAA
AACACCAGAAGGACAATTCTGGAGAACAAGGACCCCCACGTCATCTACTCTGGCGTGAAG
GAGA-----
>Panthera pardus, FCRL2 
---ATGCTGCTGTGGTCACTGCTGGTCATCTTTGCTCCAGTCGATGGAAAATCAGACTGG
CTGACCCTCGTGGCTCCCTCTGCCGTCTTTGAAGGAGACAGAATAGATCTGACATGCCAG
AAGAAAAACGACTGGTGGAAAGTCAAGAGGGTGTCATATTACAAGGACGGAGAAGAGTTA
CAGTTTTCAAGCAAACTCTCCAACTGTTCTATCCAAAGAGCAGTTTTGAGT---GACAGT
GGCACTTATCACTGTGCT---------GTTTCTCCTGTTTGGTCTATCTTTCCTTTCCAA
AAGGAAAAAACCTCAAGAAGTGTAAGGATTGAA------GTTCAAGAGCTATTTCCGCGC
CCTGTGCTCACAGTCAGCCCCTTCCGGGCCATCGAGGGGAACCCAGTGACGCTGACCTGT
GAGACCAAGCTTTCTCCACAGAGGTCAGATGCCCAGCTCCGATTTTGCTTCTTTAGAGAT
GGCAGAGCCCTGGGGTCCGGCTGGAGCAGCTCCCCAGAGCTCAGGGTCCCTGCCATGTGG
AGTGGAGACTCAGGGTCCTACTGGTGCGAGGCAGAGACAGTGACTCCCAGCATCAGAAAA
CAGAGCCTCCAGTCGCAGATTCACGTGAGGAGAGTGCCTGTCTCTAACGTAAGCTTAGAG
ATGCGG------GCCGGCCAGGTGATCGAAGGAAGGAACCTGGTCCTGCTCTGCTCGGTG
ACCGAAGGCACAGGAAACATCACATTTTCCTGGCACAGAGAGGCCACAGGAACCAGCGTG
GGGAAGAAGACCCAGCGTTCCCTGTCGGGGGAGCTGGAGGTCCCAGCCGTGCAGGAGCGC
GATGCTGGCCGTTATTACTGCAGAGCGGACAACGGCCATGGCCCCATCCAGAGCAAGGTG
CTGAGTATCCTTGTGAGAATCCCAGCGTCCCGCCCAATCCTATCCATCACAGCACCCAGG
GCCCAGGCCGTGGAGGGGGACGTGGTAGAGCTTCGCTGCGAGGCCCAGAGGGGCTCTCCC
CCCATCCTGTACCGGTTTTATCACGAGGACGTCCCCCTGGGGAACAGCTCAGCCCCCTCT
GGAGGAGGAGCGTCCTTCAACCTGTCTCTGACCGCAGAACATTCTGGAAACTACTCCTGC
GAGGCCGACAATGGTCTCGGGGCCCAGCGCAGCGAGGTGGTGCCACTCAGCCTCTCAGGG
ACCAGCAGCTACAGAGAAGAACATGTCACAGACAGAGCTCTCGGGCTGCTGGGTGTC---
CCTGCTTGTGTTGGTGCTGCTCTGCTGTTTTAC---TGGTTCCACAAGACACCCGGAAGA
CACTCTGTCACTAATGCACTCAGAGATGTTCCCAGTGCAAATTCTCAGGCGTCCACCCCC
TCCAGCCCATCCCCAGCCATCGAGGACCTGCAGCCAGATTATGTCAAT---GTGGACCCT
GGAGATGGGGATGTGGTTTATTCCTTTGTCTGTAGCATCCAGCTACCAGAAGACTCAGAA
AACACCAGAAGGACAATTTTGGAGAACAAGGACCCCCACGTCATCTACTCTGGCGTGAAG
GAGA-----
>Panthera tigris altaica, FCRL2 
---ATGCTGCTGTGGTCACTGCTGGTCATCTTTGCTCCAGTCGATGGAAAATCAGACTGG
CTGACCCTCGTGGCTCCCTCTGCCGTCTTTGAAGGAGACAGAATAGATCTGACATGCCAG
AAGAAAAACGACGGGTGGAAAGTCAAGAGGGTGTCATATTACAAGGACGGAGAAGAGTTA
CAGTTTTTAAGCAAACTCTCCAACTGTTCTATCCAAAGAGCAGTTTTGAGT---GACAGT
GGCACTTATCACTGTGCT---------GTTTCTCTTGTTTGGTCTATCTTTCCTTTCCAA
AAGGAAAAAACCTCAAGAAGTGTAAGGATTGAA------GTTCAAGAGCTATTTCCGCGC
CCTGTGCTCACAGTCAGCCCCTTCCGGGCCATCGAGGGGAACCCAGTGACGCTGACCTGT
GAGACCAAGCTTTCTCCACAGAGGTCAGATGCCCAGCTCCGATTTTGCTTCTTTAGAGAT
GGCAGAGCCCTGGGGTCCGGCTGGAGCAGCTCCCCAGAGCTCAGGGTCCCTGCCATGTGG
AGTGGAGACTCAGGGTCCTACTGGTGCGAGGCAGAGACAGTGACTCCCAGCGTCAGAAAA
CAGAGCCTCCAGTCGCAGATTCACGTGCGGAGAGTGCCTGTCTCTAACGTAAGCTTAGAG
ATGCGG------GCCGGCCAGGTGATCGAAGGAAGGAACCTGGTCCTGCTCTGCTCGGTG
ACCGAAGGCACAGGAAACATCACATTTTCCTGGCACAGAGAGGCCACAGGAACCAGCGTG
GGGAAGAAGACCCAGCGTTCCCTGTCGGGGGAGCTGGAGGTCCCAGCCGTGCAGGAGCGC
GATGCTGGCCGTTATTACTGCAGAGCGGACAACGGCCATGGCCCCATCCAGAGCAAGGTG
CTGAGTATCCTTGTGAGAATCCCAGCGTCCTGCCCAATCCTATCCATCACAGCACCCAGG
GCCCAGGCCGTGGAGGGGGACGTGGTAGAGCTTCGCTGCGAGGTCCAGAGGGGCTCTCCC
CCCATCCTGTACCGGTTTTATCACGAGGACGTCCCCCTGGGGAACAGCTCAGCCCCCTCT
GGAGGAGGAGCGTCCTTCAACCTGTCTCTGACCGCAGAACATTCTGGAAACTACTCCTGC
GAGGCCGACAATGGTCTCGGGGCCCAGCGCAGCGAGGTGGTGCCACTCAGCCTCTCAGGG
ACCAGCAGCTACAGAGAAGAACATGTCACAGACAGAGCTCTCGGGCTGCTGGGTGTC---
CCTGCTTGTGTTGGTGCTGCTCTGCTGTTTTAC---TGGTTCCACAAGACACCCGGAAGA
CACTCTGTCACTAATGCACTCAGAGGTGTTCCCAGTGCAAATTCTCAGGCGTCCACCCCC
TCCAACCCATCCCCAGCCATCGAGGACCTGCAGCCAGATTATGTCAAT---GTGGACCCT
GGAGATGGGGATGTGGTTTATTCCTTTGTCTGTAGCATCCAGCTACCAGAAGACTCAGAA
AACACCAGAAGGACAATTTTGGAGAACAAGGACCCCCACGTCATCTACTCTGGCGTGAAG
GAGA-----
>Felis catus, FCRL2 
---ATGCTGCTGTGGTCACTGCTGGTCATCTTTGCTCCAGTCGATGGAAAATCAGACTGG
CTGACCCTCGTGGCGCCCTCTGCCGTCTTTGAAGGGGACAGGATAGATCTGACATGTCAG
AAGAAAAAC---GGGTGGAAAGTCAAGAGGGTGTCATATTACAAGGACGGAGAAGAGTTA
CCGCTTTCAAGTGAAGTCTCCAACTTTTCTATCCAAAGAGCAGTTTTGAGT---GACAGT
GGCACTTATCACTGTGCT---------GTTGCTCCTGTTTGGCCTCTCTTCCCTTTCCAA
AAGGAAAAAACCTCAAGAAGTGTAAGGATTGAA------GTTCAAGAGCTATTTCCACGC
CCTGTGCTCACAGTCAGCCCCTTCCGGGCCATCGAGGGGAACCCGGTGACGCTGACCTGT
GAGACCAAGCTTTCTCCGCAGAGGTCAGATGCCCAGCTCCAATTTTGCTTCTTCAGAGGT
GGTAGAGCCCTGGGGTCCGGCTGGAGCAGCTCCCCAGAGCTCAGGGTCCCTGCCATGTGG
AGTGGAGACTCAGGGTCCTACTGGTGCGAGGCAGAGACAGTGACTCCCAGCGTCAGAAAA
CAGAGCCTCCGGTCACAGATTCACGTGCGGAGAGTGCCTGTCTCTAACGTAAGCTTAGAG
ATGCGG------GCCGGCCAGGTGATCGAAGGAAGGAACCTGGTCCTGCTCTGCTCGGTG
ACCGAAGGCACAGGAAACATCACATTTTCCTGGCACAGAGAGGCCACAGGAGCCAGCGTG
GGGAAGAAGACCCAGCGTTCCCTGTCGGTGGAGCTGGAGGTCCCAGCTGTGCAGGAGCAC
GATGCTGGCCGTTATTACTGCAGAGCGGACAACGGCCATGGCCCCATCCGGAGCAAGGTG
CTGAGTATCCTTGTGAGAATCCCAGTGTCCTGCCCAATCCTATCCATCACAGCACCCAGA
GCCCAGGTCGTGGAGGGGGATGTGGTGGAGCTTCGCTGCGAGGCCCAGAGGGGCTCTCCC
CCCATCCTGTACCGGTTTTATCACGAGGACGTCCCCCTGGGGAACAGCTCGGCCCCCTCT
GGAGGAGGAGCGTCTTTCAACCTGTCTCTGACCGCAGAGCATTCTGGAAACTACTCCTGC
GAAGCCGACAATGGTCTCGGGGCCCGGCGCAGCGAGGTGGTGCCACTCAGCCTCTCAGGG
ACCAGCAGCTACAGAGAAGAACAGGTCACAGACAGAGCTCTCGGGCTGCTGGGTGTC---
CCTGCTTGTGTTGCTGCTGCTCTGCTGTTTTAC---TGGTTCCACAAGACACGAGGAAGA
CACTCTGTCACTAATGCACTCAGAGATGTTCCCAGTGCAAATTCTCAGGCATCCACCCCC
TCCAGCCCATCCCCAGCCATCGAGGACCTGCAGCCAGATTATGTCAAT---GTGGACCCT
GGAGATGGGGATGTGGCTTATTCCTTTGTCTGGAGCATCCAGCTACCAGAAGACGCAGAA
AACACCAGAAGGACAATTCTGGAGAACAAGGACTCCCACGTCATCTACTCTGGCGTGAAG
GAGA-----
>Acinonyx jubatus, FCRL2 
---ATGCTGCTGTGGTCACTGCTGGTCATCTTGGCTCCAGTCGATGGAAAATCAGACTGG
CTGACCCTCGTGGCTCCCTCTGCCGTCTTTGAAGGAGACAGAATAGATCTGACATGTCAG
AGGAAAAACAACTGGTGGAAAGTCACGAGGGTGTCATATCACAAGGACGGAGAAGAGTTA
CAGTTTTCAAGCGAACTCTCCAACTTTTCTATCGAAAGAGCAGTTTTGAGT---GACAGT
GGCACTTACCACTGTGCT---------GTTGCTCTTGTTTGGCCTCTCTTTCCTTTCCAA
AAGGAAAAAACCTCTAGAAGTGTAAGGATTGAA------GTTCAAGAGCTATTTCCACGC
CCTGTGCTCACAGTCAGCCCCTTCCGGGCCATCGAGGGGAACCCGGTGACGCTGACCTGT
GAGACCAAGCTTTCTCCACAGAGGTCAGATGCCCAGCTCCGATTTTGCTTCTTCAGAGAT
GGTAGAGCCCTGGGGTCCGGCTGGAGCAGCTCCCCAGAGCTCAGGGTCCCTGTCATGTGG
AGTGGAGACTCAGGGTCCTACTGGTGCGAGGCAGAGACAGTGACTCCCAGCGTCAGAAAA
CAGAGCCTCCAGTCGCAGATTCACATGTGGAGAGTGCCTGTCTCCAACGTAAGCTTAGAG
ATGCGG------GCCGGCCAGGTGATCGAAGGGAGGAACCTGGTCCTGCTCTGCTCGGTG
ACCGAAGGCACAGGAAACATCACATTTTCCTGGCACAGAGAGGCCACAGGAACCAGCGTG
GGGAAGAAGACCCAGCGTTCCCTGTCGGTGGAGCTGGAGGTTCCAGCTGTGCAGGAGCGC
GATGCTGGCCGTTATTACTGCAGAGCGGACAATGGCCATGGCCCCATCCAGAGCAAGGTG
CTGAGTATCCTTGTGAGAATCCCAGTGTCCTGCCCAATCCTATCCATCACTGCACCCAGA
GCCCAGGCCGTGGAGGGGGACGTGGTAGAGCTTCGCTGCGAGGCCCAGAGGGGCTCTCCC
CCCATCCTGTACCGGTTTTATTATGAGGACGTCCCCCTGGGGAACAGCTCAGCCCCCTCT
GGAGGAGGAGCGTCCTTCAACCTGTCTCTGACCGCAGAACATTCTGGAAACTACTCCTGC
GAGGCTGACAATGGTCTCGGGGCCCGGCGCAGCGAGGTGGTGCCACTCAGCCTCTCAGGG
ACCAGCAGCTACAGAGAAGAACATGTCACAGACAGAGCTCTTGGGCTGCTGGGTGTC---
CCTGCTTGTGTTGCTGCTGCTCTGCTGTTTTGC---TGGTTCCACAAGACACGGGGAAGA
CACTCTGTCACTAATGCACTCAGAGATGTTCCCAGTGCAAATTCTCAGGCGTCCACCCCC
TCCAGCCCATCCCCAGCCATCGAGGACCTGCAGCCAGATTATGTCAAT---GTGGACCCT
GGAGATGGGGATGTGGCTTATTCCTTTGTCTGGAGCATCCAGCTACCAGAAGACTCAGAA
AACACCAGAAGGACAATTCTGGAGAACAAGGACCCCCACGTCATCTACTCTGGCGTGAAG
GAGA-----
>Ailuropoda melanoleuca, FCRL2
---------ATGTGGTCACTGCTGGTCATCTTCGCTCCCGTCAGCGAGGAGGCAGACTGG
CTGACCCTCCAGGCTCCCTCTGTTGTCTTCGAAGGAGACAGCATCGATCTGATGTGCCAG
AAGAAAAAGGACTGGAGGCAAATCAATACTAGGGCATACTACAAGGATGGAGAAGAGTTA
CATTTTTCAAACGAAGTCCCTAGCTTTACCATCTCACACGCAGCTCTGAGT---GACAGT
GGCAACTACCACTGTTCT---------------GCTACTGCTGGAAAATCCTTCCTTCAG
AAGTCAGGAGATTCAAGGAGCGTCAGGATTGAA------GTCCAAGAGCTGTTTCCACGC
CCTGTGCTCACGGTCAGCCCCTTCTGGCCCATCGAGGGGAGCCCAGTGACCCTGACCTGT
AAGACCCAGCCTTCTCCACAGAGGTCAAATGCTCAGCTCCGATTTTGCTTCTTCAGAGAT
GGCAGAGCCCTGGGGTCCAGCTGGAGCAGCTCCCCAGAGCTCCGGGTCCCCGCCATGTGG
TCGGAGGACTCAGGGTCCTACTGGTGCCAGGCAGAGACAGTGACTCCCAGGGTCAGAAAA
CAGAGCCTCCGATCCCAGATTCACGCGCAGAGAGTGCCCGTCTCTAACATAAGCCTCCAG
ATCTGG------GCTGGCCCAGTGATCGAAGGAGGGAATCTTGTCCTCCTCTGCTCGGTG
ACCAAAGGCACAGGAAACATCACATTCTCCTGGCACAGAGAGGCCACAGGAACCAGTGTA
GGAAGGAAGACCCAGCATTCCCTGTCTGCGGAGCTGGAGGTCCCAGTCGTGCGGGAGCGC
GATGCGGGCCGCTATTACTGCAGAGCTGACAACGGCCACGACTCCATCCAGAGCAAGGTG
CTGCATATCCATGTGAGAAGTCCAGTGTCCCGCCCCATCCTCACCCTCAGGGAGCCGGGG
GCCCAGGTCTTCCCTGGGGACATGGTGGAGCTTTGCTGTGAGGCCCAGAGGGGCTCTCCC
CCGATCCTGTACCGGTTTTATCATGAGAATGTCACCCTGGGGAACATCTCGGCCCCCTCT
GGAGGAAGAGCGTCCTTCAACCTCTCTCTGACCGCAGAACATTCTGGAAACTACTCCTGT
GAGGCCGATAACGGCCTGGGGTCCCAGCTCAGCGATGCGGTGTCACTCACTGTCACAGGG
ACCGATAGCTACAGAAGAGACCCTGTCACGGCCAGAGTTCTTGGGGTGCTGTGCGGTGGC
CTCGGTTTCATCACTGCGGCTCTGCTGTTTTAT---TGGTCCCACAAGAGATCAGGGGGA
CGCCCTGCCACTCATGCAGCCAGAGATGCTTCCAGGGCAAGCCCTCAGGAGTCCGCCCAC
TCCAGCTCACACCCAGACCCTGAAGAGCTGCAGCCGGAGTATGTCAAT---GTGGGCCCT
GTCGATGTGGATGTGGTTTATTCCCGGGTGTGGATCATGCAGCCCCCAGAAGACGCCGCA
AACACCAGAAGGACAGTTCTGGAGAATGAGGACTCCCATGTCATCTACTCTGACGTGAAG
GAGAC----
>Saimiri boliviensis boliviensis, FCRL2 
-----------------------------------------------------------G
CTGACCCTTTCGGCGCCCTCTTCTGTCTTTGAAGGAGACAGCATAGTTCTGAAATGCCAG
GGAGAACCG---AATTGGAAAATCCAGAGGATGGCTTACCACAAGGATAACAGAGAGTTA
TCTGTTTTCAAAGCAGTCTCAAGGTTCCAGATCCAAAGTGCAGTTTTAAGT---GACAGT
GGTGACTATTTCTGTAGT---------------------ACCAAAGGAAAGATGTTGGTC
TCGGATAAAAGATCAAATATAGTAAAGATCAGA------GTCCAAGAGCTATTTCAACAT
CCTATGCTGATAGCCAGTGACTTCCAGCCCATCGAAGGGGGTCCAGTGAGCCTGACATGT
GAGACCCGGCTTTCTCCGCAGAGGCTGTATGTTCAGCTTCGGTTCTGCTTCTTCAGAGAA
AACCAGGTCCTGGGGTCAGGCTGGAGCCGCTCCCCAGAGCTCCAGATTCCTGCCATGTGG
AGTGATGACACAGGGTCTTACTGGTGCAAGGCAGAAACGGTGACTCCCAGGGTCAGCAAG
CAGAGCCTCCAATCCCAGATTCATGTGCGGAGAATTCCCATCTCTAATGTGAGCTTGGAG
GCCCGG------GCCGGACAGGTGACTGAAGGACAGAGACTGATCCTGCTCTGCTCAGTG
GCTGGGGGTACAGGAAATGTCACGTTCTCCTGGTACAGAGAGGCCACAGGCACCAGTCTG
GGAAAGCAAACCCAGCATTCCCTGTCAGCAGAGCTGGAGATCCCCGCTGTGAAGGAGAGT
GATGCCGGCAGATATTACTGTCAAGCTGACAACGGCCATGAGCCTATCCAGAGCAAGGTG
GTGAATATACCTGTGAGAATTCCAGTGTCTTGCCCTGTCCTCACCCTCAGGGCTCCCAGG
CCCCAGGCTGTGGTGGGGGATCTGCTGACGCTTCACTGTGAGACCCAGAGAGGCTCTTCC
CCGATCCTGTACTGGTTTTATCATGAGAATATCACCCTGGGGAACAGCTCAGCCCCCTCT
GGAGGAGGAGCCTCCTTCAACATTTCTCTGACTGCAGAACATTCTGGAAACTACTCCTGT
GAGGCTGACAATGGCCTGGGGGCCCAGCGCAGCCACGCAGTGCTGATCTCCATCTCAGGA
CCTGATGGCTATAGAAGAGACGTCATGACAGCCAGAGTTCTTGGGGGGCTGTTCGGTGTC
CTCGGTTCCATTGCTGTTGCTTTGCTGTTGTAT---TTGTTCCACAAGATATCAGGAGAA
AGTTATGCAACTAGTGAACCCAGAGGTGCTTCCAGGCCAAATCCTCAGGCATCCACCCAT
TCCAGCCCAATCCCAGACATGGAGGAGCTGCAGCCAGTGTATGCCAAT---GTGGGCTCT
GTAGATATGGATGTGGTTTATTCTCAGGTC---AGGAGCATCCAGCAGCCAGAAGACTCA
GCAAACATCAGGACATTTCTGGAGAACAAGGACTGCCAAGTCATCTACTCTTCTGTGAAG
AAGTAATAA
>Suricata suricatta, FCRL2 
---ATGCTGCTGTGGTCACTGCTGGTCATCTTTGCTCCAGTCAGCGGAAAATCAGACTGG
CTGACCCTCAGGGCTCCCTCTGCTGTCTTTGAAGGAGACAGAGTAGAAGTGACATGCCAG
AAGAAAAAGGACTGGTGGACGGTCAAGACTGTGGCACATTATAAGGACGGAGACCAGATA
CAGCTTTCAGATAAAGTCTTAGACCTCTCTATCCGAAGAGCGGTTCTGAGT---GACAGT
GGCAATTACTCCTGTGTG---------------GTTGCTGCTACTCTAGGTCTCTTCCCA
AGGAAGGAAACTTCAGGAAGTGTAATGATCACA------GTTCAAGAGCTATTTCTGCGC
CCTGTGCTCACAGTCAGCCCCTTCCGACCCACCGAGGGGAGCCCAGTGACCCTGACCTGT
GAGACTCGGCTGTCTCCACAGAGGTCAAGTGCTCAGCTCCGATTTTGCTTCTTCAGAGAT
GGCCGAGCCCTGGGGTCCTGCTGGAGCAGATCCCCAGAGCTCAGGCTCCCTGCCATGTGG
GCTGAAGACTCAGGGTCCTACTGGTGCAAGGCAGAGACGGTGACTCCCAGCGTCACAAAA
CAGAGCCCCCAATCCCAGATTCACGTGCGGAGAGTGCCTGTCTCTAACGTGAGCTTAGAG
ATGCGG------GCCGGCCAGGTGATCGAAGGGGGGACTCTGGTCCTGCTCTGCTCAGTG
GCTGAAGGCACAGGAGACATCACATTCTCCTGGCACAGAGAGGCCACAGGAACCAGCGTG
GGACGGAAGACCCAGTGCTCCCGGGTGGCGGAGCTGCAGGTCGCGGCTGTGCAGGAGCAT
GACACCGGTGGCTACTACTGCAGAGCTGACAACGGCCTCGGCCCCACCCAGAGCAAGGTG
CTGAGTGTCCTTGTAAAAATGCCAGCATCCCGCCCAGTCCTCACCATCAGGGCACCCAGG
GCCCCGGCCATGGAGGGGGACGTGGTGGAGCTTCGCTGTGAGGCCCAGAGGGGCTCTCCC
CCCATCCTGTACCGGTTTTACCATGAGGACAATGCCCTGGGGAACAGCTCAGACCCCTTT
GGAGGAGAAGCCTCCTTCAACCTTTCTGTGACTGCAGAACATTCTGGAAACTACTCCTGC
GAAGCTGACAATGGTCTCGGGGCCCAGCGCAGCGAGGTGGTGCCGCTCCGTATCTCAGCG
ACCAGCAGCTACAGAAAAGACCACGTCACAGACAGAGCTCTCGGGCTGCTG---GCTGTC
CCTGCGTGCGCTGCTGCTGGCCTGCTGATTTAC---TGGTTCCGCAAGGCGTCAGGAGGG
CGCTCGGCCGCTAATACACTCAGGTGA---------------------------------
------------------------------------------------------------
------------------------------------------------------------
------------------------------------------------------------
---------
>Propithecus coquereli, FCRL2 
---ATGCTGCTGTGGTCATTGCTGGTCGTCCTTGCTCCAGCCAGTGCACAGGCAGATGGG
CTGACCCTCCTGGCGCCCCCCTCTGTCTTTGAAGGAGACAGAATAGTTCTGACATGCCAG
GAAGAAAAG---AACTGGAAAATAGAGACGGTGACTTACTACAAGGATGGAAAAAAATTA
CTTTCTTTAGAAAAATTCTCAGATTTCTCTGTCCAAAGTGCAATTCTGAGT---GACAGT
GGCAGCTATTACTGTACT---------------GCTACTGGACGTAGACTACTCTGGACA
TCGAAAAAAACTTCACAAATAGTCAATATCAAA------GTCCAAGAGTTGTTTCAACAT
CCCGTGCTGACAGCCAGCTCCTTCCAGCCCATTGAGGGGGGTCCAGTGACCCTGACCTGT
GAGACCCAGCTCCATCCACAGAAGTCAGTGATCCAGCTCCAGTTCTGCTTCTTCAGAGAT
AGCCAGGCCCTGGGATCAGGCTGGAGCAGCTCCCCAGAGCTCCAGATCGCTGCAATGTGG
AGTGAAGACTCAGGGTCTTACTGGTGTGAGGCAGAGACTCTGGTACCCAGGATCAGAAAA
CAGAGCCCCCAATCTCAGATTCATGTGCAGAGAATCCCCATCTCTAATGTAACCTTGGAG
ACCCGG------GTCGGACAGGTGATTGAAGGAGGAAAGCTAGACCTGCTCTGCTCAGTG
GCTGAGGGCACAGGAAACATCACATTCTCCTGGCACAGAGAGGCCACAGGACTCAGTCTG
GGAAAGAAGATCCAGCGTTCTCTGACAGCAGAGCTAGACATCCTGGCTGTGAGGGAGAGT
GATGCTGGTGGATATCACTGTACAGCTGACAATGGCCATGAGCCCATCCAGAGCAAGGTG
GTGAATATCCTTGTGAGAATTCCAGCGTCCAGCCCTGTCCTCACCATCACAGCTCCCAGG
GCCAGGCCTGTGGTGGGAGACGTGGTGGAACTCCACTGTGAGGCCCTGAGAGGCTCCGCC
CCGATCCTGTACCAGTTTTATCATGAGGATGTCAGCCTGGGGAACAGCTCGGCCCCCTCT
GGAGGAGGAGTGTCCTTCAACCTCTCTCTGACTGCAGAACATTCTGGAAACTACTCTTGT
GAGGCTAACAATGGCCTAGGGGCCCAGCGCAGCGAGGTGGTGACACTCTCCATCGCAGGG
GCTAATGGCTGTAGAAGAGACCTTGTCATAGCCAGAGCTCTTGGGGGACTGTTTGGTATC
CTTGCTTTAACTGGTGGTGTTGTGCTATTTTAT---CGGTCTCACAAGATATCAGGAGAA
AGTTCTGCTACTAATATACCCAGGTGA---------------------------------
------------------------------------------------------------
------------------------------------------------------------
------------------------------------------------------------
---------
>Oryctolagus cuniculus, FCRL2 
---ATGCTGCTGTGGGCATTGCTGGTCATCTTTGCTCCAGCCAGTGAACAGGCAGACTGG
CTGACCCTCATGGTGCCCTCTTCTGTCTTTGAAGGAGATAACATTCTTCTGAAATGCAAG
GGAAAAGAT---GACTCAAAAATAAAGACTATGACTTACTACAAGAATGGAATAAAAGTA
CTTTCTTTAAAACATGTTTCAAGCTTCTCTATCTACAGTGCAGCTTTGAGC---GACAGT
GGCAATTATTACTGTAGT------------------GCTACTTTAACAACATGGCGGAGA
AATAAACACACTTCAAAAACAGTGGAAATCAAA------GTTCAAGAGCTTTTTCCACGA
CCTGTGCTGACAGCCAGCTCTTCCCTGCCCTTGGAGGGTAGCCCAGTGACCTTGACCTGT
AAGACCCAGCTACCTCCACAAAAGTTACATGTCCAGCTCCATTTCTGCATCTTCAGAGAT
CACCAGACCCTGTGGTCAGGCTGGAGTAGCTCCGCAGAGCTCCAGATTCCTGCTGTGTGG
AGTGAAGACTCCGGGTCCTACATGTGTGAGGCAGAGACAGTGACTCCCAGAATCAGAAAA
CAGAGCCTCCAATCCCAGATTCACGTGCAGAGAATCCCTGTCTCCAATGTGAGCTTAGAG
ATCCAGGCCACTGGGGGACGGGTGATTGAAGGAGGAAAGCTGGTCCTTCTCTGCTCGGTG
GCTAAGGGCACAGGGAACATCACATTTTCCTGGCACAGAGAGGACCCAGAAACCAGTCTG
GGAAGGAAGACCCAGCGTTCTCTGTCGGCAGAGCTGGAGATCCCATCCGTGAAGGGGCGT
GATTCTGGTGAATACTATTGTAGAGCCAGCAATGGTCATGGCGCCGTCCAGAGCAAGGTG
GTGAATATCCTTGTACACATTCCAGTGTCCCGACCTCTCTTCACTCTCGGAGCCCCTGGA
GCCCAGGCTATGGTGGGAGACGTGGTAGAGCTGCACTGTGAGGCCCTGAGAGGGTCTCCC
CCAATCCTGTACCGGTTTTATCACAAGGACGTCACCTTGGGAAACAGCTCAGCCCCCACT
GGAGGAGGAGTCGCCTTCAACCTCTCCCTGACAGCAGCACATTCTGGAAACTACTCCTGT
GAGGCTGACAATGGCCTGGGGGCCCAGCGCAGTGAAGTGGTGTCACTCTCCATCTCAGGG
CCTGGTGGCTATGGAGGAAAACTCCTCACAGTCAGAGTGGCTGGGGGACTGTTCGGTGCC
CTTGGTTTCGCCGCTGTTGCTTTGCTGTTTTATTCCTGTTCACGCAAGATATCAGGAGAA
AGTTCTGCCATTGAAGCATTCAGAGGTGCTTCCAGTCCAAACCCTGAAGAGGGCACCCCA
CCCAGCCCACTCCTAGCCTTAGAGGAGCAGCAGCCGGTGTATGTCAAT---GTGCACTCT
GTAGGTGTGGATGTGATTTATTCCCAAGTCTGCAGCATCCAGCAGCCACACAGTCCAGCA
AACATCAAAAGAGCTCTTCTGGAGAACAAGGACTCTCCAGTCATCTACTCTTCTGTGAAA
AAGTCCTAA
