# Supplementary material for: Evolution of Fc Receptor-Like Scavenger in Mammals
Source: Front Immunol. 2021 Feb 23;11:590280. doi: 10.3389/fimmu.2020.590280 (PMC7940838; doi:10.3389/fimmu.2020.590280)
Supplement: Supplementary file 1 [file DataSheet_1.zip › FCRLS_alignment.fas]

>Loxodonta africana (ENSLAFG00000026489)
---------------------------------------ATGCCCAGCTTCTCCACTCAT
GTGTACCATCCCCCCACCCCCCTGCAAAAAAACTGGCTGAGCATCAACATGCCACACTAT
GCCTACGAAGGGGGCCAGGTGGTTATAAGCTGCTATGGGAAAGAAAATATTAAGATAAAG
AGACTGATGTACTACAAGGATGGAAATCAGATAGCCCCTCGCCATAGTGCCTCAAACTAT
GCCGTCCAAAACACAAGATTCAGT---GACAGCGACTCCTATAGCTGTGTTTCGGATGGG
AGATTTTTCTTATTTGTAGACAGGACTGAATATTCAAGTACTCACTGCCTGAGGACCTCA
CTCCTCAAGCTGTTTCCATCGCCTGGGCTGACAGCCAGGGCCTCCGATCCCACAGAGGGG
AGCTCAGTGACCCTGTCCTCTGATGTCTGTCTCCCTTCAGATAGGCCTTGGACCCAGCTT
AGCTTCTCCTTCTTCAGAGATGGCTGCACCCTGACGTCAGGCTGGAGCTCTAAG---AAT
TCTGGATCTCAGGAGTATGGAAAGAAGACAGGGTATTTCTGGTTTGAGGCAATGACGGCC
TCTCACAGTGTCTGGAAGCGGAGTCACCAATCCTATACACACATGCAGAGAATCCCTATG
TTTGGAGTGCTCATGGAGACCCGGCCCCCCGGGTGGGGCAGGTGGCTTGAGCGGAGGAAG
CTGGTCCTT---------------------CTCTGCTCTGTGGCTAGAGGCACCGGAGGC
AACATTTTCTCCTGGCACAGGGAGAGCATGAAGGACAGAGTGGGGCGGACATCTTGGCAT
TCCCAGAGAGCGGAGCTGGAGCTCTCTGTTATTAGGGAGAGTGATGCTGGGGAACATTAC
TGTACAGCTGACAGTGACTATAGCTCCATCCAGAGCGAGGTCGTGAACATCATGGTGAGA
ATTCCAGTGTCACAGCCCCTCCTCAACTTCAGCATTCCTGGGGCCCAGCCCTTCACTGGG
GTTATGGTAGAGCTTCACGGG---GATGAGAGAGCATCTCCCCTCACTTTGTATCGGTTC
TATCACAAGGATGTTGTCCTGGGTAACAGTTCAGCCCCCTCTGAAGGAGGAGCGTCCTTC
AGCCTCTCT---ACCGAAGAGCATTCTGGGAACTACTCCTGTGAGGCCGACAATGGCCTG
AGGGCCCAGGACAGTGAGGTGGTGGCACTCAATGTCACA---------GAGCTCCTACTC
AAAGTTCTTTTGATGAATGACCCCCACCGCTGCGAAGGGAAGGTGGAGGTAGAGCAAGGT
---CAATGGGGCACCATGTGTGATGATGGCTGGGACATGAAGGACATGGCTGTGTTGTGC
TGGAAGCTGGGCTGTGGGGCAGCTAAGCACACACCTGCAGGCATGTTGTATGGGCCACTG
GCAGAAGAG---GTCCAGCCTGTGTTCGTTCAGGTAGCCCTGTGCAACTGGACAGAACAG
ACACTGGCTGAGTGTGAGCAGGTTGAGACCTTTGACTGTGGGCATGATGACGATGCAGGG
GTACTAAGTGAAACATTCTTGCCTAGTTCTTTTTGA------------------------
------------------------------------------------------------
------------------------------------------------------------
---------------------------------------
>Dipodomys ordii, FcRL2 (XM_013030542.1)
---------------------------------------ATGATGCTGTGGTCACTTCTT
CTGGTCTTTGCTCCGGCAACTGTCCAGTCTTACTGGCTGAGCATCTACATGCCACGTGAT
GTTTATGAAGGAGACCAGGTGGTAATAAGATGCTCTGGGAATAATAATGGTCAAATAAGA
AGACTAAAGTTCTACAAGGATGGAGCTCAGATCGTCACCTACAGTAGTGCCTCAAGCTAT
ACCATTTCCAATGCAAAGCGCAGT---GACAGCGGCTCCTATTACTGTAAAGCAGACAGA
GAACTTTTCCTATTTGTAGAAGCGACAGAAGAAACAAACTCTGTGTGGCTCAGT------
GTCCGAGAGCTGTTTCCTGCACCTATGCTGACAGCCAGCTCCACCCAGCCCACCGAGGGG
AGCTCAGTGACCCTGACCTGTAGCACCCGGCTCCCTTCAGATAGATCAACCACCCAGTTG
TACTTCTCTTTCCTCCGAAGCGGCCACACCCTGCAGTCAGGCTGGAGATCAGCA---TTT
AACATCTCAGCAATTTGGAAAGAAGATTCGGACTACTACCAATGCAAGGCAAAGACAGCA
TCTCACAGTGTTTCCAAGAGCAGTGCACAGTCCTATCTCGACGTGCAGAGGATCCCTGTG
TCCCAAGTCTTCATGGAGACCCAGCCCCCAGGA---GGCCAGGCAGTTGAAGGGGAGACA
CTGGTCCTT---------------------GTCTGCTCCGTGGCGGAAGGCACAGGGTAT
ACCACGTTCTCCTGGCACAGGGAGAACATGAAGGAGAGTCTGGGGAGGAAAACTGAGCGT
TCCCAGAGAGCAGAGCTGGAGATCCCTGCCATCAGGGAGAGCCATGCCGGCGGCTACTAC
TGCACAGCTGACAACAGCTACGGCCCTGTCCACAGTGAGGTGGTGACCATCACTGTGAGA
GTTCCAGTGTCCAGTCCTCTCCTCACCTTCAGTGCTCCTGGAGCCTTGGCCTTCATGGGA
GATGTAGTAGAGCTTCATTGTGAAGACAGTAGAGCATCTCCCCCCATTCTGTACTGGGTT
TTTCATGAAAATGTCACCCTGGGGAAGGCCTCAGCACCATTTGGAGGAGGAGTATCCTTC
AACCTGTCTCTGAGTGCATGGCATTCTGGGAACTACTCCTGTGAGGCGGACAATGGCTGG
GGGTCCAAGCGAGGTGCGGTGGTAACACTCCATGTCAAA---------GAGGCCCCTCCC
AAAGTCCGTCTGACAAACGGTGCCCACCGCTGCGAAGGACGGGTGGAGGTGGAACGGGAA
GGCCGCTGGGGCACTGTGTGCGATGACGGTTGGGACCTGAAGGATGTGGCCGTAGTGTGC
CAAGAGCTGGGCTGTGGAGCAGCCAAGCACACCCCTGCAGCCATGCTGTACCCCCCAGCG
GCAGGCACG---GCCCTGCCTGTGCTCATTCAGGTGGCCCTGTGTAACGGGACAGAGCAG
GCTCTGGCTGCCTGTGAGCAAGTGGACACCTTTGACTGTGGCCATGATGAGGATGCAGGG
GCTGTGTGTGAAGATGGGTAA---------------------------------------
------------------------------------------------------------
------------------------------------------------------------
---------------------------------------
>Otolemur garnettii, FcRL3 (XM_012808500.1)
------------------------------------------AAAGTGAGACTGTCTCAG
AAAAAAAAAAAAAACCCACAAAAAACAAGAAACTGGCTGAGCATTGACATGCCACACAAG
GCCTACGAAGGAGACCGGGTGGTTATACAGTGCTCTGGGGAAAAAAATAAAAACATACGG
AGACTGATGTACTACAAGGACGGGTCACTCATATCTACTTACGACAGTGCCTCAAGCTAC
ACCATTTCCCACGCCAGAGCCAGT---GACAGTGGCTCCTATTATTGTAAGGCTGATAGG
AAATATTTCCTCTTCGTAGATGTGACAGAAGAAACACGATCTGTGTGGCTCACT------
GTGCAAGAGCTGTTTCCCGCACCTAGGCTGACAGCCAGACCCTCCCAGCCCACAGAAGGG
AGCTCAGTGACCCTGTCCTGTGACACCAGCCTCCCTTCAGAGAGGTCGAGGACCCAGCTC
CACTACTCCTTCTTCAGAGATGGCCACACCCTGAAGTCAGGCTGGAGCTCAGCAGAGCTT
TGGGGCTTAACACTATGGACAGAAGACTCGGGGTACTACTGGTGTGAGGCCATGACGGCA
TCCCACAGTGTCTCCAGGCGGAGCCCTCGATCCCATATTCACGTGCAGAGGATCCGTGTG
TCTGGAGTGCTCATGGAGACCCAGCCCCCAGGC---GGGCAGGCAATTGAAGGGGAGACG
CTGGTCCTC---------------------ATTTGCTCTGTGGCTGAAGGCACAGGGGAC
ACCACATTCTCCTGGCACAGAGAGGACATG---GAGAGTCTGGGGAGGAAAACTCAGCGT
TCCCAGAGGGCAGAGCTGGGGATCCCTGTTGTCAGGGAGAGTCACGCGGGGGGATACTAC
TGCACTGCGGACAACAGCTACGGCCCCGTGCAAAGTGGGGTGGTGAACGTCACCGTGAGA
ATTCCAGTGTCGCATCCTGTGCTCCGCTTCCGTGCTCCCAGCACCCTGGCCCTCCCTGGG
GAGGTGGTGGAGCTTAGCTGTGAAGAGCAGAGAGCTTCTCCC---ATACTCTACAGGTTT
TATCATGAAAACGTTACCCTGGGGACCACCTCAGCCCCCTCTGGAGGAGGAGCATCTTTC
TTCCTCTCCTTGACCGTAAAGCACTCTGGAAACTACTCCTGTGATGCCGACAATGGCCAG
GGACCCCAGCACAGCGAGGCGGTGGCACTCAAGGTCACA---------GAGACTCCACCC
AAAGTTCGCTTGATGAATGGGCCCCACCCCTGTGAAGGAAGGGTGGAGGTAGAACAGGAA
GGTCGCTGGGGCACCGTGTGTGATGACGGCTGGGACATAAAGGACGTGGCCGTGGTGTGC
CGGGAGCTGGGCTGCGGAGCACCCAGGCACACGCCTGCGGCCATGTTGTATCCCCCGGCG
GCAGAGGAG---GCGCAGCCTGTGCTCATTCAGGTCGCCCTGTGCAACGGGACCGAAGCA
GCCCTGGCCGAATGCGAGCAGGTTGAGCCCTTCGACTGCGGGCATGTTGAGGACGCGGGC
GCAGTGTGTGAAGCATCCTCACTTAACAGTTTTTAA------------------------
------------------------------------------------------------
------------------------------------------------------------
---------------------------------------
>Peromyscus maniculatus bairdii, FcRL2 (XM_006976429.1)
---------------------------------------ATGCTGCTGTGGTCACTGCTT
CTGGTCCTTGCTCCTGTCGGAGTCCAATCCGACTGGCTGAGCATCAGCATGCCACAACGT
GTTTATGAAGGAGACCATCTAGATATAAGGTGCACGGGAAAGAAGAATGGTGACATAAAG
AGACTAAAGTACTTCAAGGATGGATCTCATATAGCTACTTACAGCAGTGCTTCGAGCTAC
ACCATTTCGAATGCAAGATTCAGT---GACAGTGGCTCCTATTTCTGTAAGGCAGACAGG
AAATTTTTCCTATTTATAGACACGACAGAAGAAACAAGATCTATGTGGCTTAAT------
GTCCAAGAGCTGTTTCCGGCACCTGGGCTGACAGCAAGCCCCCTGCAGCCCATAGAGGGG
AGTTCAGTGACCCTGTCCTGCAACACCTGGCTTCCTTCAGACAGGTCAACGACCCAGTTA
CGCTATTCCTTCTTCAAAGATGGACACACTTTGCAGTCGGAATGGACCTCACCGAAGTTT
ACGATCTCAGCAATATGGAAAGAAGACTCAGGAAATTATTGGTGTGAGGCGATGACCGCA
TCTCACAGTGTCTTGAAGCGGAGTCAACGGTCCTATATAGATGTGGAGAGGATCCCTGTG
TCTCAAGTCTCCATGGAGATCCAGTCTCCAGGG---GACTGGGGAATTGAAGGGCAATCG
CTGGTCCTT---------------------GTCTGTTCTGTGGCTAAAGGCACAGGGCTC
ATCATGTACTCCTGGCACAGAGAGGATACAAAGGAAAGTGTGGGGAGGAAAAGCCAGCAT
TCCCAGAGAGCAGAGCTGGAGATCGCTCCTGTCAGGGAGAGCCACGCAGGGGGTTACTAC
TGTACTGCTGACAACAGCTATGGCCTTGTCCAGAGTGCAGTGGTGACCGTCACAGTGAAA
GTTCCGGTGTTGGACCCTGTCCTCTCCATCAATGTTCCTGGGGTGCTGCCCTTTATTGGG
GACGTGGTGGAGCTTCAGTGTGAAGACAAGAGAGCATCTCCTCCCGTTCTGTACTGGTTT
TATCACGAAAATATCACTCTGGGCAACACCTCAGCACCTTCTGGAGGAAAAGGAGCCTTT
AAGCTCACTCTGACTGCAGGGCATTCTGGGAACTACGCCTGTGAGGCTGACAATGGCTGG
GGGAGGAAGCGCAGTGAGGTGGTACCACTCAACGTCACA---------GAGCCTCCACCC
AAAGTGCGTCTGGTGAATGGTCCCCACCACTGTGAAGGTCGTGTAGAGGTGGAACAGGAA
GGTCGCTGGGGCACTGTATGCGATGACGGCTGGGATATGAAGGATGTGGCAGTGGTGTGC
CGAGAGCTGGGCTGTGGAGCAGCCAAGCACACACCTATAGCCATGTTGTATCCACCAGTA
GTTGATGAA---GCTCTGCCTGTGCTCATTCAGGTGGCCCTGTGCAATGGGACAGAGAAG
ACCCTGGCTGAATGTGACCAGGTTGAGCCCTTTGACTGTGGACATGATGAAGATGCTGGG
GCTGTGTGTGAAGCAGTCTTGCCTAGCACTTCCTGA------------------------
------------------------------------------------------------
------------------------------------------------------------
---------------------------------------
>Peromyscus leucopus, FcRL2 (XM_028860473.1)
---------------------------------------ATGCTGCTGTGGTCACTGCTT
CTGGTCCTTGCTCCTGTTGGAGTCCAATCTGACTGGCTGAGCATCAGCATGCCACCCCAT
GCTTATGAAGGAGACCGGGTAGTTATAAGGTGCACGGGACACAAGAATGGTGACATAAAG
AGACTAAAGTACTTCAAGGATGGATCTCATATAGCTACTTACAGCAGTGCTTCGAGCTAC
ACCATTTCGAATGCAAGATTCAGT---GACAGTGGCTCCTATTTCTGTAAGGCAGATAGG
AAATTTTTCCTATTTATAGACACGACGGAAGAAACAAGATCTATGTGGCTTAAT------
GTCCAAGAGCTGTTTCCGGCACCTGGGCTGACAGCAAGCCCCCTGCAGCCCATAGAGGGG
AGTTCAGTGACCCTGTCCTGCAACACCAGGCTTCCTTCAGACAGAGCAACGACCCAGTTA
CGCTATTCCTTCTTCAAAGATGGACACACTTTGCAGTCGGAATGGACCTCACCGAAGTTT
ACGATCTCAGCAATATGGAAAGAAGACTCAGGAAATTATTGGTGTGAGGCGATGACCGCA
TCTCACAGTGTCTTGAAGCGGAGTCACCGGTCCTATATAGATGTGGAGAGGATCCCTGTG
TCTCAAGTCTCCATGGAGATCCAGTCTCCAGGG---AACTGGGGAATTGAAGGGCAATCG
CTGGTCCTT---------------------GTCTGTTCTGTGGCTAAAGGCACAGGGCTC
ATCATGTACTCCTGGCACAGAGAGGATACAAAGGAAAGTGTGGGGAGGAAAAGCCAGCAT
TCCCAGAGAGCAGAGCTGGAGATCGCTCCTGTCAAGGAAAGCCACGCTGGGGGTTACTAC
TGCACTGCTGACAACAGCTATGGCCTTGTCCAGAGTGCAGTGGTGACCGTCACAGTGAAA
GTTCCGGTGTTGGACCCTGTCCTCTCCATCAGTGTTCCTGGGGTGCTGCCCTTTATTGGG
GACGTGGTGGAGCTTCAGTGTGAAGACAAGAGAGCATCTCCTCCCGTTCTGTACTGGTTT
TATCACGAAAATATCACTCTGGGCAACACCTCAGCACCTTCTGGAGGAAAAGGAGCCTTT
AAGCTCACTCTGACTGCAGGGCATTCTGGGAACTACGCCTGTGAGGCTGACAATGGCTGG
GGGAGGAAGCGCAGTGAGGTGGTACCACTCAACGTCACA---------GAGCCTCCACCC
AAAGTGCGTCTGGTGAATGGTCCCCACCACTGTGAAGGTCGTGTAGAGGTGGAACAGGAA
GGTCGCTGGGGCACTGTATGCGATGACGGCTGGGACATGAAGGATGTGGCAGTGGTGTGC
CGAGAGCTGGGCTGTGGAGCAGCCAAGCACACACCTATAGCCATGTTGTATCCACCAGTA
GTTGATGAA---GCTCTGCCTGTGCTCATTCAGGTGGCCCTGTGCAATGGGACAGAGAAG
ACCCTGGCTGAATGTGACCAGGTCGAGCCCTTTGATTGTGGACATGATGAAGATGCTGGG
GCTGTGTGTGAAGGCTGCTGCATCCTGACCTCTCATTCCCTCTACACAGCAGTCTTGCCT
AGCACTTCCTGA------------------------------------------------
------------------------------------------------------------
---------------------------------------
>Galeopterus variegatus, FcRL2, (XM_008591706.1)
---------------------------------------ATGCTGCTGTGGCCACTGCTT
CTGGTACTTGCTCCTGTTGGTGTCCAGTCAGACTGGCTGAGCATTGACATGCCACACCAT
GCCTATGAAGGAGACGAGGTGGTTGTGAGGTGCTCTGAAAAAAACAATAATGACATAAGG
AGACTAATGTACTACAAGGATGGATCTCAGATATCTATTTATCAGAGTGCCTCAAGCTAT
ACCATTTCAAATGCAGAAATCAGT---GACGGTGGCTCCTATTATTGTATGGCGCATATA
AGACATGCCATATTTGCAAGTGTGACAGAAAAATCCAGCTCTATACAGCTCACT------
GTCCAAGAGCTGTTTCCAGCACCTGAGCTGAGAGTCAGACCCTCTGAGCCCACAGAGGGG
ACACCAGTGAACCTGTCCTGTGACACCCAGCTCCCTTTGGATAGGTCCGGGACTGAGCTT
CACTACTCCTTCTTCAGAAATGGCCACATCCTGATGGGCTGGAAGTCATCCAAG---TTT
TGGATCTCAGAAATATGGAAAGAAGACTTGGGATATTACCGGTGTGAGGCAATGACAGCA
TCTCCCAGTGTCCTGAGGCAGAGCCAGCAATCCTATATACATGTGCAGCGGATCCCTGTG
TCTCAAGTCTCCATGGACACCCAGCCCCCAGGG---GGTCAGGCATTTGATGGGGAAATG
CTGGTCCTT---------------------GTCTGCTCTGTGACTGAAGGCACAGGGGAC
ACCACATTCTCCTGGCACAGAGAGGACACAAAGGAGAGTCTGGGGATGAAAACTCAGCAT
TCCCAGGCAGCAGAGCTGGAGATCCCTGTCATCAGGGAGAACAACACTGGAGGATACTAC
TGTACAGCTGACAACAGCTATGGCCCTGTGCAGAGTGAGGTGGTGAGCATCACCATGAGA
ATTCCAGTGTCACAGCCACTCCTCCCCTTCAGTGCTCCTGGAGCCCTGGCCTTCATTGGA
GATGTGGTAGAGCTTCACTGTGAAGACAGGAGAGCACCTCCTCCCATTCTGTACTGGTTT
TATCTCGAAAATATCATTCTGGGGAACACCTCAGTGCCTTTTGGAGAAGGAGCATCCTTA
AACCTCTCCCTGACTGCAGAGCATTCTGGGAACTACTTCTGTGAGGCTGACAATGGCCAT
GGGGCCCAGTGCAGTGAGGTGGTGGCACTCGATGTCGCAGCTAGGACATATCCACCATCC
AAAATCCGCTTGAGGAATTGTCCCCACCGCTGCGAAGGGAGAGTGGAGATGGAAAAGGAA
GGTCGCTGGGGCACTATGTGTGATGATGGCTGGGACATGAAGGATGTGGCTGTGCTGTGC
TGGGAGCTGGGCTGTGGAGCAGCCAAGCACACACCTGCAGGCATGTTGTATGCACCAGTG
GCAGAAGAG---GCCCAACCTGTGTTCATTCAGGTAGTCCTGTGCTATGGGACAGAAGAA
GCAATGGGTGAATGTGGGCAGGTTGAGACCTTTGACTGTGAGCCTGATGAGGATGCAGGG
GCAGTGTGTGAA------------------------------------------------
------------------------------------------------------------
------------------------------------------------------------
---------------------------------------
>Cricetulus griseus, FcRL2 (ENSCGRT00000004507.1)
---------------------------------------ATGCTGCTGTGGTCACTGCTG
CTGGCCCTGGCTCCTGTCAGAGTCCAGTCCGACTGGTTGAGCATCAGCGTGCCACGCCAT
GCCTATGAAGGAGACCATGTATCCATAAGCTGCACGGGGGAAAAGAATTATGACATAAAG
AGGCTAAAGTACTTCAAGGATGGATCTCACATAGCTACTTATAGCAGTGCTTTGAGCTAT
ACCATTGGGAATGCAAGATTCAGT---GACAGTGGCTACTATTCCTGTAAGGCAGATAGG
AAACTTTTCCTATTTATAGACACAACAGAAAAATCAAGAGATGCACGACTTAGT------
GTCCAAGAGCTTTTTCCAGCCCCTGGGATGACAGCCAGCTCACTGCAGCCCATAGAGGGG
AGTTCAGTGACCCTGTCCTGCAACACCTGGCTCCCTTTAGATAGGGCAACGACCCAGTTA
CAGTATTCCTTCTTCAAAGATGGCAACACTTTGCAGTCAGGTTGGAGCTCAGCAAAGTTT
ACGATATCGGCAATACGGAAAGAAGACTCTGGAAATTACTGGTGTGAGGCGATGACAGCA
TCTCGCAGTGTCTTGAAGCGGAGTTACCGGTCCTATATAGATGTGGAGAGGATCCCTGTG
TCTCAAGTCTCCATGGAGATCCAGTCTCCAGGG---GGCTGGGGAGTTGAGGGGCAGACG
CTGCTCCTT---------------------GTCTGTTCTGTGGCTAACGGCACTGGGCTC
ATCACGTACTCCTGGCACAGAGAGGACACAGAGGAAAGTGTGGGGAAGAAAAGCCAGCGT
TCCCAGAGAGCCGAGCTGGAGATCGCTCCTGTCAGCGAAAGTCACGCCGGGGGTTACTAC
TGCACTGCTGACAACAGCTACGGCCTTGTCCAGAGTGAGGTAGTGAATGTCACAGTGAAA
GTTCCAGTGCTGAGCCCTCTCCTCTCCATCAGTGTTCCTGGGGTGCTGCCCTTCATTGGG
GATGTGGCAGAGCTTCAGTGTGAAGACAAGAGAGCTTCTCCTCCCATTCTGTACTGGTTT
TATCATGAAAATATCACTCTGGGCAACACCTCAGCACCATCTGGAGGAAAAGCATCCTTT
AAGCTCACTCTGACTGCAGGGCATTCTGGGAACTACTCCTGTGAGGCTGACAATGGCTGG
GGGATGAAGCGCAGTCAAGTGGTACCACTCAACGTCACA---------GAACCCCCACCC
AAAGTGCGTCTGGTGAATGGTCCCCATGCCTGTGAAGGACGTGTAGAGGTGGAACAGGAA
GGCCGCTGGGGCACTGTATGCGATGATGGTTGGGACATGAAGGATGTGGCTGTTGTGTGC
CGAGAGCTGGGCTGCGGAGCGGCCGTCCACACACCTATAGCCATGTTGTATCCACCAGCA
GTTGATGAA---GCTTTGCCGGTGCTCATTCAGGTAGCCCTGTGCAACGGGACAGAAAAG
AGCCTGGCTGAATGTGACCAGGTGGAGACCTTTGATTGTGGACATGATGAAGATGCTGGA
GCTGTGTGTGAAGTCTTACCTAGCACCTCCTGA---------------------------
------------------------------------------------------------
------------------------------------------------------------
---------------------------------------
>Microtus ochrogaster, FcRL2  (XM_013349808.2)
---------------------------------------ATGCTGCTGTGGTCACTGCTT
CTGGCCCTTGCTCCTGTCGGAGTCCATTCCGACTGGTTGAGCATCAGCCTGCCACACCAT
GCGTATGAAGGAGACCATGTGACTATAAGCTGCACGGGGGAAAAGAACCATGATATAAGG
AGACTAAAGTACTTCAAGGATGGATCTCACATAACTACTTACAGAAGTGCTTCGAGCTAC
ACCATTTCAAATGCAAGATTCAGT---GACAGTGGCTCCTATTTCTGTAAGGCAGATAGG
AAACTTTTCCTATTCGTAGACGTAACAGAAGAAACAAGACATGTGTGGCTTGAT------
ATCCGAGAGCTGTTTCCAGCACCAGGGCTGACAGTCAGCTCCCTGCATCCCATAGAGGGG
AGGTCAATGACCCTGTCCTGCAACACCTGGCTCCCTTCAGATAGGGCAACGACCCAGTTA
CGCTATTCCTTCTTCAAAGATGGCCACGCTCTGCAGGCGGGTGGGAGTTCACCAACATTT
ACGATCTCAGCAATATGGAAAGAAGACTCAGGAAATTACTGGTGCGAGGCAATGACAGCG
TCTCACAGTGTCTCGAAGCAGAGTCGCCGGTCCTATATAGATGTGGAGAGGATCCCTGTG
TCTCAAGTCTCCATGGAGATCCAGTCTCCAAGG---GGCTGCGGAGTTGAAGGGCAGACA
CTGGTCCTT---------------------GTTTGTTCTGTGGCTAAAGGGACCGGGCTC
ATAATATACTCCTGGCACAGAGAGGATACAGAGGAAAGCGTGGGGAGGAAAAGCCAGCGT
TCCCAGAGAGTCGAGCTGGAGATCACTACTGTCAGAGAAAGTCACGCAGGGGGTTACTAC
TGCACTGCTGACAACAGCTACGGCCTCGTCCAGAGTGCTGTGGTGAACATCACAGTAAAA
GTTCCAGTGTGGCACCCTCTCCTCTCCATCAGTGTTCCTGGGGTGCTGCCCTTCATTGGG
GATGTGGTGGAGCTCCAGTGTGAAGACAAGAGAGCATCTCCTCCCGTTCTGTACCGGTTT
TATCATGAAAATATCACTCTGGGCAACATCTCAACACCTTCTGGAGGAAAAGCATCCTTT
AAGCTCACTCTGACTGCCGGACATTCTGGGAACTACTCCTGTGTGGCTGACAATGGCTGG
GGGACAAAGCGCAGTGAGGTGGTACTACTCATTGTCACA---------GAGCCCCCACCC
AAAGTACGTCTAGTGAATGGTCCCCACCGCTGTGAGGGACGTGTAGAGGTGGAACAGGAA
GGTCGCTGGGGCACAGTGTGCGATGATGGCTGGGACATGAAGGATGTGGCTGTGGTATGC
CGAGAGCTAGGCTGTGGAGCAGCCAAGCACACACCTATAGCCATGTTGTATCCACCAGTA
GTCGATGAA---GCTCTGCCCGTGCTCATCCAGGTAGCCCTGTGCAATGGGACAGAAAAG
ACCCTGGCTGAATGTGACCAGGTGGAGACCTTTGATTGTGGACATGATGAAGATGCTGGA
GCTGTGTGTGAAGTGGTCTTGCCTAGCATTTCCTGA------------------------
------------------------------------------------------------
------------------------------------------------------------
---------------------------------------
>Grammomys surdaster, FcRL2 (XM_028753313.1)
---------------------------------------ATGCTGCTGTGTGCACTGCTT
CTGGTCTTTGCTCCTGTTGGAGTCCAGTCGGACTGGTTGAGCATCAGCATACCACACCGT
GCTTATGAAGGAGACCGAGTAGTTATAAGCTGCACAGGGCAAAATAATGGTGACATAAAG
AGACTGAAGTACTTCAAGAATGGATATCACATAGAAACTTACAGCAGTGCTTCAAGCTAC
ATCATTGAGAATGCAAGATCCAGT---GACAGCGGCTCCTATTCCTGTAAGGCAGATAGG
AAATTGTTCCTATTTATAGATGTAACAGAAGAAACGGGATCTAAGTGGCTTAAT------
GTACAAGAGCTGTTTCCGGCACCTGGGCTGACAGCCAGCCCTCTGCAGCCCATAGAGGGG
AGTTCAGTGACCCTGTCCTGCAACACCTGGCTCCCTTCAGACAGGGCAACGACCCAGTTA
CACTATTCCTTCTTCAAAGATGGCCACACTTTGCAGTCGGGCTGGACCTCATCAAAATTT
ACAATCTCAGCAATATCGAAGGAAAACTCGGGAAATTACTGGTGTGAAGTAATGACTGCC
TCTCGCAGTGTCTCAAAGCAGAGTCACCGGTCCTACATAGATGTGGAGAGGATCCCTGTA
TCTCAAGTCTCCATGGAGATCCAGCCTTCAAGG---GGTCGGGGAGTTGAAGGGGAGCCA
CTGGTCGTTGAAGGGGAGCCACTGGTCCTTGCTTGTTCTGTGGCTAAAGGCACGGGACTA
ATCACGTTCTCCTGGCACAGGCAGGACACTAAGGAAAGTGTGGGAAGGAAAAGTCAGCAC
TCCCAGAGAGTGGAGCTGGAAATCCCTGCTATCAGGGAAAGTCACGCTGGGGGATACTAC
TGCACAGCAGACAACAACTATGGCCTTGTCCAGAGCGCAGTAGTGAATATCACCGTGAAA
GTTCCAGTGTCGGACCCTCTCCTCTCCATCAGTGTTCCTGGGGTCGGACCCTTCATCGGG
GATGTGGTGGAGCTTCACTGTGAAGACAAGAGAGCGTCTCCTCCTGTTCTGTACTGGTTT
TATCATGAAAATATCACTCTGGCAAACACCTCCGCACCTTTTGGAGGAAGAGCATCCTTT
CATCTCTCTCTGACTGCAGGGCATTCTGGGAACTACTCCTGTAAAGCTGACAATGGCTGG
GGGACCAAGCGCAGTGAGGTGATAACAATCGATGTCACA---------GAGCCCCCACCC
AAAGTGCGTTTGGTGAATGGTCCCCACCACTGTGAAGGACGAGTAGAGGTGGAACAGGAA
GGTCGCTGGGGCACTGTATGTGATGACGGCTGGGACATGAAGGATGTGGCTGTGGTGTGC
CGAGAGCTGGGCTGTGGAGCAGCCCAGCACACACCTATAGCCATGCTGTATCCACCAGTA
GTTGTTGATGAAGCTCTGCCTGTGCTCATTCAGGTAGCCCTGTGCAATGGCACAGAAAAG
ACCCTGGCTGAATGTGACCAGGTTGAAGCCTTTGACTGTGGCCATGATGAGGATGCTGGA
GCTGTGTGTGAAGTCTTACCCAGCACCTTCTGA---------------------------
------------------------------------------------------------
------------------------------------------------------------
---------------------------------------
>Mus pahari, FcRL2 (XM_021196430.2)
ATGCGCCTGTCTCAAAGGGAGCTGCTTGCCTCTAGTCTCATGCTTCTGTGCTTGCTACTT
CTGGTCATCGCTCCTGTCGGAGTCCAGTCCGACTGGTTGAGCATCAGCATCCCACACCGT
TCTTATGAAGGAGACCAAGTAGTGATAAGCTGCACAGGGAAAAATAATGATGACATAAAG
AGACTGAAGTACTTCAAGGATGGCTCTCACATAGAAACTTACAGCAGTGCTTCAAGCTAC
ACCATTAGGAATGCAAGACGCGGC---GACAGTGGCTATTATTCCTGTAAGGCAGATAGG
AAACTTTTCCTATTTATAGAATTAACAGAAGAAACAGGATCTAAGTGGCTTAAT------
GTCCAAGAGCTGTTTCCAGCACCCAAGCTGACAGCCAGCCCCCTGCAGCCCATAGAGGGG
AGTTCAGTGACCCTGTCCTGCAACACCTGGCTCCCTTCAGACAGGGCAACCACCCAGCTA
CGCTATTCCTTCTTCAAAGATGGTCATACATTGCAATCGGGCTGGACCTCAGCAAAATTT
ACCATCTCGGCAATATCGAAGGAAGACTCGGGCAATTACTGGTGTGAAGCAATGACTGCT
TCCCTCAGTGTCTCAAAGCAGAGTCACCGGTCCTACATAGATGTGAATAGGATCCCTGTA
TCTCAAGTCACCATGGAGATCCAGCCTTCAAGG---GGCTGGGGAGTTGAAGGGGAGCCA
CTGGTCGTGGAAGGGGAGCCCCTGGTCCTTGCTTGTTCCGTGGCTAAAGGCACGGGGCTA
ATCACGTTCTCCTGGCACAGGCAGGACACTAAGGAAAGTGTGGGGAAGAAAAGCCAGCAT
TCCCAGAGAGTGGAGCTGGAGATCCCTGCTATCAGGGAAAGCCACGCTGGGGGGTACTAC
TGCACAGCAGACAACAACTGCGGCCTTATCCAGAGTGCAGTCGTGAACATCACTGTGAAA
GTTCCAGTGTTGAACCCGCTCCTCTCCATCAGTGTTCCTGGGGTCTTGCCCTTCATCGGA
GATGTGGCGGAGCTTCACTGTGAAGACAAGAGAGCATCTCCTCCCGTCCTGTACTGGTTT
TATCATGAAAATATCACTCTGGCGAACACCTCGACACTTTTTGGAGAAAAAGCATCCTTT
AAGCTCTCTCTGACGGCAAGGCATTCTGGGCACTACTCCTGTGAGGCTGACAATGGCTGG
GGTACCAAGCGCAGTGAGGTGGTAATGCTCAATGTCACA---------GAGCCCCCACCC
AAAGTGCGTTTGGTGAATGGCCCCCACCACTGTGAAGGACGCGTAGAGGTGGAGCAGGAA
GGTCGCTGGGGCACTGTATGTGATGATGGCTGGGACATGAGGGATGTGGCTGTGGTGTGC
CGAGAGCTGGGCTGTGGAGCAGCCCAGCACACACCTATAGCCATGCTGTATCCACCAGCA
GTTGACGAA---GCTCTGCCTGTGCTCATTCAGGTAGCCCTGTGCAATGGCACAGAAAAG
ACCCTGGCTGAATGTGACCAGGTTGAGGCCTTTGATTGTGGACATGATGAGGATGCTGGA
GCTGTGTGTGAAGTCTTACCCAGCACTTTCTGA---------------------------
------------------------------------------------------------
------------------------------------------------------------
---------------------------------------
>Mus spicilegus, FcRLS (ENSMSIG00000021565)
---------------------------------------ATGCCTCTGTGCTTGCTGCTT
CTGGTCTTCGCTCCTGTCGGAGTCCAGTCCGACTGGTTGAGCATCAGCCTTCCACACCGT
TCTTATGAAGGAGACCAAGTAGTTATAAGCTGCACAGGGAAAAATAATGATGACATAAAG
AGACTGAAGTACTTCAAGGATGGATATCACATAGAAACTTACAGCAGTGCTTCAAGCTAC
ACCATTAGGAATGCAAGACGCGGT---GACAGTGGCTCCTATTCCTGTAAGGCAGATAGG
AAATTTTTCCTATTTATAGACACAACAGAAGAAACAGGATCTAAGTGGCTGAAT------
GTCCAAGAGCTGTTTCCAGCACCTGGGCTGACAGCCAGCCCCCTGCAGCCCATAGAGGGG
AGTTCAGTGACCCTGTCCTGCAACACCTGGCTCCCTTCAGATAGGGCAACGACCCAGCTA
CGCTATTCCTTCTTCAAAGATGGCCACACTTTGCAATCGGGCTGGACCTCATCAAAATTT
ACCATCTCAGCAATATCGAAGGAAGACTCAGGAAATTACTGGTGTGAAGCAATGACTGCC
TCTCGCAGTGTCTCAAAGCAGAGTCACCGGTCCTACATAGATGTAGAGAGGATCCCTGTA
TCTCAAGTCACCATGGAGATCCAGCCTTTAAGG---GGCTGGGGAGTTGAAGGGGAGCCA
CTGGTCGTTGAAGGGGAGCCCCTGGTCCTTGCTTGTTCCGTGGCTAAAGGCACCGGGCTA
ATCACGTTCTCCTGGCATAGGCAGGACACTAAGGAAAGTGTGGGGAAGAAAAGTCAGCGT
TCCCAGAGAGTGGAGCTGGAGATACCTACTATCAGGGAAAGCCATGCTGGGGGGTACTAC
TGCACAGCAGACAACAACTACGGCCTGATCCAGAGCGCAATCGTGAACATCACCGTGAAA
ATTCCAGTGTTGAACCCGCTTCTCTCCATCAGTGTTCCTGGGGTCTTGCCCTTCATCGGA
GATGTGGCAGAGCTTCACTGTGAAGACAAGAGAGCATCTCCTCCGGTTCTCTACTGGTTT
TATCATGAAAATATCACTCTGGCTAACACCTCGGCACCTTTTGGTGGAAAAGCATCCTTT
AAGCTCTCTCTGACTGCAGGGCATTCTGGGAACTACTCTTGTGAGGCTGAAAACGCCTGG
GGTACCAAGTGCAGTGAGGTGGTAACGCTCAATGTCACA---------GAGCCCCCACCC
AAAGTGCGTTTGGTGAATGGCCCCCACCACTGTGAAGGACGAGTAGAGGTGGAGCAGGAA
GGTCGCTGGGGCACTGTATGTGATGATGGCTGGGACATGAGGGATGTGGCTGTGGTGTGC
CGAGAGCTGGGCTGTGGAGCAGCCCAACACACACCTATAGCCATGCTGTATCCACCAGCA
GTTGATGAA---GCTCTGCCTGTGCTCATTCAGGTAGCCCTGTGCAATGGCACAGAAAAG
ACCCTGGCTGAATGTGACCAGGTTGAGGCCTTTGATTGTGGACATGATGAGGATGCTGGA
GCTGTGTGTGAAGTCTTACCCAGCACTTTCTGA---------------------------
------------------------------------------------------------
------------------------------------------------------------
---------------------------------------
>Mastomys coucha, FcRL2 (XM_031374264.1)
---------------------------------------ATGCTGCTGTGCGTGCTGCTT
CTGGTCTTTGCTCCTGTCGGAGTCCAGTCCGACTGGTTGAGCATCAGCGTACCACACCGT
GCATATGAAGGAGACCAAGTAGTTATAAGCTGTACAGGGAAAAATAATGGTGACATAAAG
AGACTGATGTACTTCAAGGATGGATATCGCATAGAAACTTACCGCAGTGCTTCAAGCTAC
ATCATTGGGAATGCAAGACCCGGT---GACAGTGGCTCCTATTCCTGTAAGGCAGATAGG
AAATTTTTCCTATTTATAGACACGACAGAAGAAACAGGATCTAAGAGGCTTTAT------
GTCCAAGAACTGTTTCCAGCACCTGGGCTGACAGCCAGCTCCCTGCAGCCAATAGAGGGG
AGTTCAGTGACCCTATCCTGCAACACCTGGCTCCCTTCAGATAGGGCATCGACCCAGTTA
CGCTATTCCTTCTTCAAAAATGGCCACACTTTGCAATCGGGCTGGACCTCATCAAAATTT
ACAATCTCAGCAATATCGAAGGAAGACTCAGGAAATTACTGGTGTGAAGCAATGACTGCC
TCTCGAAGTGTCTCAAAGCAGAGTCACCGGTCCTATATAGATGTGGAGAGGATCCCTGTA
TCTCAAGTCACCATGGAGATCCAGCCTTCAAGG---GGCTGGGGAGTTGAAGGGGAGCCA
CTGGTCGTTGAAGGGGAGCCACTGGTCCTTGCTTGTTCTGTGGCTAAAGGCACAGGGCTA
ATCACGTTCTCCTGGCACAGGCAGGACACAAAGGAAAGTGTGGGGAAGAAAAGTCAGCGT
TCCCAGAGAGGGGAGCTGGAGATCCCCATTATCGGGGAAAGCCATGCTGGGGCATACTAC
TGCACAGCAGACAACAACTATGGCCTTATCCAGAGCGCAGTAGTGAACATCACCGTGAAA
GTTCCAGTGTTGCACCCTCTCCTCTCCATCAGTGTTCCTGGGGTCCTGCCTTTCATCGGG
GATGTGGCGGAACTTCACTGTGAAGACAAGAGAGCCTCTCCTCCCGTTCTGTACTGGTTT
TATCATGAAAATCTCACTCTAGCGAACACCTCCGCACCTTTTGGAGGAAAAGCATCCTTT
AAGCTCTCTCTGACTGCAGGGCATTCTGGGAACTACTCCTGTGAAGCAGACAATGGCTGG
GGGACCAAACGCAGTGAGGTGGTAATGCTCAGTGTCACA---------GAGCCCCCACCC
AAAGTGCGTTTGGTGAATGGTCCCCACCACTGTGAAGGACGAGTAGAGGTGGAACAGGAA
GGTCGCTGGGGTACTGTATGTGATGATGGCTGGGACATGAAGGACGTGGCTGTGGTGTGC
CGAGAGCTGGGCTGTGGAGCAGCCCAGCACACACCTGTAGCCATGCTGTATCCACCAGCA
GTTGATGAA---GCTCTGCCTGTGCTCATTCAGGTAGCACTGTGCAATGGCACAGAAAAG
GCCCTGGCTGAATGTGACCAGATTGAGGCCTTTGACTGTGGACATGACGAGGATGCTGGA
GCTGTGTGTGGAGTCTTACCCGGCACTTTCTGA---------------------------
------------------------------------------------------------
------------------------------------------------------------
---------------------------------------
>Mesocricetus auratus, FcRL2 (XM_013120555.2)
---------------------------------------ATGCTGCTGTGGTCACTGCTG
CTGGCCCTGGCTCCTGTCGGCATCCAATCCGACTGGTTGAGCATCAGCATGCCACACCGT
GCTTACGAAGGAGACCACGTAACGATAAGCTGCACAGGGGAAAAGAATCATGACATAAAG
AGATTAAAGTACTTCAAGGATGGATCTCACATAGCTACTTACAGCAGTGCTTCAAGCTAC
ACCATCGCAAACGCAAAATTCAGT---GACAGTGGCTCCTACTTCTGTAAGGCAGATAGG
AAACTTTTCCTATTTATAGACATACCAGAAGAATCAAGACATTTGCGACTTGAT------
GTCCAAGAACTGTTTCCAGCCCCTGGACTGACAGCCAGTTCACTGCAGCCCATAGAGGGG
AGTTCAGTGACCCTGTCCTGCAACACCTGGCTCCCTTCAGATAGGGCAACGACCCAGTTA
CGGTATTCCTTCTACAAAGATGGTCACACTTTGCAGTCGGGCTGGAACTCGGCAAAGTTT
ACGATCTCAGCAATATGGAAAGAAGACTCGGGGAATTACTGGTGTGAGGCGATGACAGCA
TCTCACAGTGTCTTGAGGCGGAGTTACCGGTCCTATATAGACGTGGAGAGGATTCCTGTG
TCTCAAGTCTCGGTGGAGATCCAGTCTCCAAAG---GGCTGGGGAGTTGAGGGGCAGACG
CTGGTCCTT---------------------GTCTGTTCTGTGGCTAAAGGCACTGGGCTC
ATCACGTACTCCTGGCACAGAGAGGACACAGAGGAAAGTGTGGGGAGGAAAAGCCAGCGT
TCCCAGAGAGCAGAGCTGGAGATCACTCCTGTCAGGGAAAGCCACGCCGGGGCTTACTAC
TGCACGGCTGACAACAGCTACGGCCTTGTCCGGAGTGCGGTGGTGAATGTCACAGTCAAA
GTCCCGGTGCTGCGCCCTCTCCTCTCCATCAGTGTTCCTGGGGTGCTGCCCTTCATCGGG
GATGTGGCGGAGCTTCGGTGTGAAGACAAGAGAGCATCTCCTCCCGTTCTGTACCGGTTT
TATCATGAAAATACCGCTCTGGGCAACACCTCAGCACCTTCTGGAGGAAAAGCATCCTTT
AAGCTCACTCTGACCGCAGGGCATTCTGGGAACTACTCCTGCGAGGCTGACAATGGCTGG
GGGAGGAAGCGCAGTCAGGTGGTACCACTCAACGTCACA---------GAACCCCCACCC
AAAGTGCGTCTGGTGAACGGGCCCCATGCCTGTGAAGGACGTGTAGAGGTGGAACAGGAC
GGTCGCTGGGGCACTGTATGTGATGATGGTTGGGACATGAAGGATGTGGCTGTTGTATGT
CGAGAGCTGGGCTGTGGAGCGGCCATACACACACCTATAGCCATGTTGTATCCACCAGTA
GTTGATGAA---GCTTTGCCCGTGCTCATTCAGGTCGCCCTGTGCAATGGGACAGAAAAG
GCCCTGGCTGAATGTGACCAGGTGGAGACCTTTGACTGTGGGCATGATGAAGATGCTGGA
GCTGTATGTGAAGTCTTGCCTAGCACCTCCTGA---------------------------
------------------------------------------------------------
------------------------------------------------------------
---------------------------------------
>Rattus norvegicus, FcRL2 (NM_001107702.1)
---------------------------------------ATGTTGCTGTACTCGCTGCTT
CTGGTATTTGCTCCTGTCGGAGTCCAGTCGGACTGGTTGAGCATCAGCGTTCCACAGCAT
GCTTATGAAGGAGACCAAGTAGTTATAAGGTGCACGGGGCAAAACAATGGTGACATAAAG
AGAGTGAAGTACTTCAAGAATAGCCATCACATAGCAACTTACAGCGGTTCTTCGAGCTAC
ACCATTGACAATGCAGGACTTGGT---GACAGTGGCTACTATTTCTGTAAGGCAGATAGG
AAATTGTTCCTATTTATAGACACAACAGAAGAAACAGGATCCAAGTGGCTTAAT------
GTCCAAGAGCTGTTTCCAACACCTGGGCTGACTGCCAGCCTCCTGCAGCCCATAGAGGGG
AGTTCAGTGACCCTGTCCTGCAACACCAGGCTCCCTTCAGACAGGGCAACGACCCAGTTA
CGCTATTCCTTCTTCAAAAATGGCCACACTTTGCAATCGGGCTGGACCTCACCGAAATTT
ACAATCTCAGCAATATCGAAGGAAGACTCAGGAAATTACTGGTGTGAAGCAATGACCGCC
TCTCGCAGTGTCTCAAAGCAGAGTTACCGGTCCTATATAGATGTGGAGAGGATCCCTGTA
TCTCAAGTCTCCATGGAGATCCAGCCTTCAAGG---GGCTGGGGAGTTGAAGGGGAGCCA
CTGGGCCTTGAAGGGGAGCCACTGGTCCTTGTTTGTTCTGTGGCTAAAGGCACGGGGCTA
ATCATGTTCTCCTGGCACAGGCAGGACACGAAGGAAAGTGTGGGAAGTAAAAGTCAGCGC
TCCCAGAGAGTGGAGCTAGAGATCCCTGTTATCAGGGAAAGCCATGCTGGAGGATACTAC
TGCACTGCAGACAACAACTACGGCCTTGTCCAGAGCGCAGTAGTGAACATCACCGTGAAA
GTTCCAGTGTTGCAGCCTCTCTTCTCCATCAGCGTTCCTGGGGTCCTACCCTTCATCGGG
GATGTGGCCGAGCTTCACTGTGAAGACAAGAGAGCGTCTCCTCCCGTTCTGTACCGGTTT
TATCACGAAAATATCACTCTGGCAAACACCTCGGCACCTTTTGGAGGAAAAGCATCCTTT
AAGCTCTCTCTGACTGCAGGGCATTCTGGGAACTACTCCTGTGAGGCTGACAATGGCTGG
GGGACCAAGCGCAGTGAGGTGGTAACGCTAAATGTCACA---------GAGCCCCCGCCC
AAAGTGCGTTTGGTGAATGGTCCCCACCACTGTGAAGGACGCGTAGAAGTGGAACAGGAC
GGTCACTGGGGCACTGTTTGTGACGATGGCTGGGACATGAAGGACGTGGCTGTGGTGTGC
CGAGAGTTGGGCTGTGGAGCAGCCCGGCACACACCAATCGCCGCACTGTATCCTCCAGTA
GTTGACGAA---GCTCTGCCTGTGCTCATTCAGGTAGCCCTGTGCAACGGCACAGAACAG
ACCCTGGCTGAATGTGACCAGGTCGAGGCCTTTGATTGTGGGCATGACGAGGATGCTGGA
GCTGTGTGTGAAGTCATACCCAGAACTTTCTGA---------------------------
------------------------------------------------------------
------------------------------------------------------------
---------------------------------------
>Cavia porcellus, FcRL2 (XM_003466640.3)
---------------------------------------ATGCTGCTGTACTCACTGCTA
CTGGTCCTTGCTCCTGTGGGTGTCCAGTCTGACTGGCTGAGCATCAGTATGCCACAGAGG
GCCTATGAAGGAGACGAAGTGACCATAAGGTGCTCTGCGTATAACAATGGTGAAATAATG
AATCTAGTGTACTACAAGGATGGATATCAACTATCTGCTTACTCCGGTGCCTCGAATTAC
ATCATTTCCAATGCAAGAACCAGT---GACAGTGGCTCATATTATTGTAAAGCAAATAGG
AACGTTCTCTGGATTCTAAATAAACCTGAAGAAACAAAATCTGTATGGCTCCAT------
GTCCAAGAGCTGTTTCCAGTGCCTACGCTGACATTCAGCACCTTTTTACCTACAGAGGGA
AGCTCAATGACCCTATCCTGTGATACCACGCTCCCTGCAGATAGGTCATGGATCTCTCTT
CGCTACGACTTCAGCAGAGACTACAACAAACTAGGTTGGAGAGAGTGGTCACCAAAGTTT
GAGATCTCAGCATTAAGCAAAGAAGACTCAGGATACTACTGGTGTGAGGCGAAGACATTA
TCCAACAGTGTCTCGAAGCAGAGTAGCAAATCTCACATAAGCGTGCAGAGGATCCGTGTG
TCTCAAGTCTCCATGGAGACCTATCCCCCGGGA---AACCAAGCAGTTGTGGGGAAACAG
CTGACCCTT---------------------GTCTGCTCCGTGGCTGAAGGCACAGGGAAC
ATCACATTCTCCTGGTACAGAGAGGACACAAAAGAGAATCTGGGGGCAAAAAGTCAGCCA
TCCCAGAGAGCAGAGCTGCAGATCCCGGTGGTCCAGGAAAGCCATGCCGGAGGATACTAC
TGTACAGCTAACAACAGCTACGGCCCCATTCAGAGCAAGACAGTGAACATCACCGTGAGA
ATTCCAGCCTCAAGTCCCCTTCTCACCATTAGTCCTCCTGGGGCCCTGGCCTTTATTGGT
GATGTGGTGGAGCTCCACTGTGAAGACTGGAGAGCTTCTCCCCCAATTTTGTACCGGTTT
TATCATGAAGACGTCATCCTGGGGAATATCTCAGCACCTTTTGGAGGAGGAGGATCCTTC
AACTTCTCCGTGGCAGCAAATCATTCAGGGAACTACTCCTGTGAAGCTGACAATGGCTGG
GGACCCAGCCCCAGTAAGGTGGTAACGGTTAACGTTGCA---------GGGCCCCCACGC
AAAGTGCGTCTGATGAATGGTCTCCACCGCTGTGAAGGACGAGTGGAGGTGGAACAGGAA
GGCCGCTGGGGCACTGTGTGTGATGATGGCTGGGACCTAAGGGATGTGGCAGTGGTGTGC
CGGGAGCTGGGCTGTGGAGCAGCCAGGCACACACCAGTTGCCTTGTTGTATCCACCTGTG
GCAGAAGAG---GCCCTGCCTGTGCACATTCAGGTGGCCCTGTGCAACGGCACAGAGGTG
GCACTGGCTGAGTGTGAGCAGGTGGAGGCCTTCGACTGTGGACATGATGAGGATGCAGGG
GCCGTGTGTGAAGTGCTAGAGCCTGGTGCTTTCTGA------------------------
------------------------------------------------------------
------------------------------------------------------------
---------------------------------------
>Chinchilla lanigera, FcRL2 (XM_013522273.1)
---------------------------------------ATGCTGCTCTGCTCACTGCTT
CTGGCCCTCGCTCCTGTGGGTGCCCAGTCTGACTGGCTGAGCATCAGCGTGCCAAGCAGG
GCCTATGAAGGAGACAAGGTGACTATAACGTGCTCCGGGGAAGACAATGATGCCATAAAG
GAGCTAGTGTACTACAAGAATGGACATCAAATATCTACTCACAACAGAGCCTCAGGCTAC
ATCATTTCCAATGCAAGAACCGGG---GACAGTGGCCGGTATTCCTGTAAGGCAAACAGG
AAATTTCTCTGGCTTCTGAGTAAGCAGGAAGAAACAGAATCTGTATGGCTCACT------
GTCCAAGAGCTGTTTCCAGTGCCCACACTGACATTCAGCCCCTATTGGCCTACAGAGGGA
CGCTCATTGACCCTGTCTTGTGACACCAGGCTCCCCTCAGACAGGTCATGGATCTCTCTT
CGCTACGACTTCAGCAGAGACTACAGCACACTAGGTTGGAGAGAGTGGTCATCGAAGTTT
GAAATCTCGGCAATACGCAAAGAAGACTCAGGATATTACTGGTGTGAGGCAAAGACATCA
TCCTACAGTGTCTCGAAGAAGAGTAGCAAAACTTACATAAGCGTGCAGAGGATCTCTGTG
TCTGAAGTCTCCATGGAGACCCACCCTCCAGGA---GGCCAGGCAGTCGAAGGGAGANGG
CTGATCCTT---------------------GTCTGCTCTGTGGCTGAAGGCACCGGGGAC
ATCACATTCTCCTGGTACAGGGAGGACACAAAGGAGAATCTGGGGACAAAAAGTCAGCGC
TCCCAGAGAGCAGAGCTGCAGATCCCTGTGGTTCAGGAGAGCCATGCCGGGGGTTACTAC
TGTACAGCTGACAACAGCTACGGCCCGGTTCAGAGCAAGGCAGTGCACATCACTGTGAGA
ATTCCAGCATCAAGACCCCTTCTCACCATCAGTGCTCCTCGGGCCCTGGCCTTTATTGGT
GACGTGGTGGAGCTCCACTGTGAAGACTGGAGGGCTTCTCCCCCCATTGTGTACCAGTTC
TATCATGGGGACAACATTCTGGGGAACATCTCAGCACCTGCTAGAGGAGGAACATCCTTC
AACTTCTCGGTGGCTGCAAACCATTCTGGGAACTACTCCTGTAAGGCTGACAATGGCTGG
GGACTCAAAGCCAGTGAGGTGGTGACCCTTAACGTCACA---------GAGGCCCCACAC
AAAGTCCGTCTGATGAATGGTCGCCACCGCTGTGAAGGACGCGTGGAGGTGGAACAGGAA
GGTCGCTGGGGCACTGTGTGTGACGATGGCTGGGACATAAAGGATGTGGCTGTGGTGTGC
CGGGAGCTGGGCTGCGGAGCAGCCAAGCACACCCCAGTGGCCCTGTTGTATCCACCTGTG
GCAGCAGAG---GCCCTGCCTGTGCTCATCCAGGTGGCCTTGTGCAATGGGACCGAGGTG
GCACTGGCGGAGTGTGAGCAGGTGGAGGCCTTCGACTGCGGACACAATGAGGATGCAGGG
GCTGTGTGTGAAGAATTCTAG---------------------------------------
------------------------------------------------------------
------------------------------------------------------------
---------------------------------------
>Meriones unguiculatus, FcRL2 (XM_021655017.1)
---------------------------------------ATGCTGCTGTGGGCACTGCTC
CTCGTCTTTGCTCCTCTTGGAATCCAAGCCGACTGGCTGAGCATCAGCATGCCACATCGT
GCTTATGAGGGCGACCGGGTGACTGTAAGCTGCACAGGAGAGAAGAATGGTAACATCAAG
AGACTAAAGTACTTCAAGGACGGATCTCACATAGCTACCTACAGCAGCGCTTCCAGCTAC
ATCATTTCCAATGCAAGATTCAGT---GACAGCGGCTCCTACTTCTGTAGGGCAGATAGG
AAACTGTTCCTATTTATAGATGTGTCAGAAAAAACCAGTTCTATCTGGCTCACT------
GTCCAAGAGCTGTTTCCAGCACCTGCGCTGACAGCTAGCCCCCTGCAGCCGGTAGAAGGC
AGTTCGGTGACCCTGTCCTGCGACACCTCACTCCCTTCAGAAAGGGCAACAACCCAGTTG
CACTATGCCTTCTTCAAAGATGGCCAGACTTTGCAGTCTGGCTGGAGCTCCTCAAAGTTC
ACAATCTCAATGATACGGAAAGAAGACTCTGGAAATTACTGGTGTACAGCCATGACGGCA
TCTCACAGTGTCTCCAAGCAAAGTCGCCGGACCTATGTGGCTGTGGAGAGGATCCCTGTC
TCTCAAGTCTCCATGGAGACCCAGCCGTCACGG---GGCTGGGGTCCCGACGGGGGCATG
CTGGCCCTGGAAGGAGAGATGCTGGCCCTCGTCTGCTCCGTGACTAAAGGCACGGGGCTC
ATCACGTTCTCCTGGCACCGGGAGGACACAAAGGAAAGTGTGGGGAGGAAGAGTGAGCGT
GCGCAGAGAGCGGAGCTGGAGATCCCGGCCGTCAGGGACAGCCACGCCGGGGGTTACCAC
TGCACGGCGGACAACGGCTTCGGCGCTGTCCGGAGCCCGGCCGTGAACGTCACGGTGGAA
GTTCCCGCGCTGCGCCCTCTCCTCTCCATCCGTGTTCCCCGGGCGCTGCCCTTCATTGGC
GACGTCGTGGAGCTTCGCTGTGAAGACGAGAGAGCGTCTCCTCCCGTTCTGTACCGGTTT
TATCATGAAAATGTCACTCTGGGGAGCGTGCGGGCACCTCGTGGAGGAAAAGCATCCCTT
AAGCTCGCTCTGACCGTGGGGCATTCTGGGAACTACTCCTGCGAGGCTGGCAATGGCTGG
GCGACCACGCGCAGCGAGGTGGTAGCGCTCAGCGTCACA---------GAGCCTCCCCGC
AGAGTGCGCTTGGTGAACGGCGCGCACCCCTGCGAGGGCCGCGTGGAGGTGGAGCAGGAA
GGCGGCTGGGGCACGGTGTGCGACGACGGCTGGGACCTGAGGGACGTGGCCGTGGTGTGC
CGGGAGCTGGGCTGCGGGGCGGCGCGGCACACGCCGGCGGCCGCGCTCTACCCGCCAGCG
GCGGCG------GCCCTGCCCGTGCTCATTCAGGTGGCCCAGTGCGGCGGCGCGGAAAAG
GCCCTGGCGGAGTGCGAGCGCGTCGACACCTTCGACTGTGGCCACGACGAGGATGCGGGC
GCCGCGTGCGAAGTCCCGCCGAGCTCGGTCTGA---------------------------
------------------------------------------------------------
------------------------------------------------------------
---------------------------------------
>Heterocephalus glaber, FcRL2 (XM_013077364.2)
------------------ATGGGCGCCCAGCTCCTCAACTCATGTGGAAAGCATTATCCC
TTCCCTTCAAGAAGAGAGCCAGAGCACCGCGATTGGCTGAACATCAGCATGCCGCACATG
GCCTATGAAGGAGACGATGTGACTATAAGTTGTTCCGGGGAAAACAATGATGCCATAAAG
AAACTAGTGTACTACAAGAATGGATATCAGATAGCTACTTACCTCAGGGCCTTGAGCTAT
ACCATTTTGAATGCAAGAACCAGT---GATGGCGGCTCCTATTCCTGTAAGGCAGATAGG
AAGATTTTCTGGTTTATAAAAAGTACTGAAGAAACAAGATCTGTATGGCTCACT------
GTCCAAGAGCTGTTTCCAAAGCCTACATTGACATTCAGCACTTCTTCGCCTATAGAAGGA
ACCTCAGTGACCCTGTCCTGTGACACTAGGCTCCCTTCAGATAGGTCATGGATCTCTCTT
CGTTACGACTTCAACAGAGATTACAGTACCCTAGGTTGGAAAAAGTGGTCATCAAAGTTT
GAGATCTCAGCAATAAGGAAAGAAGACTCGGGGTATTACTGGTGTGAGGCAAAGGCATTC
GGGGACAATATCTCGAAGCGGAGTAGCAAATCTTACATAAGTGTGCAGAGGATCTCTGTG
TCTCGAGTCTCCATGGAGACCTCTCCCCCAGGA---GGCCAGGCAGTTAAGGGGGAGAAG
CTGATTCTT---------------------GTCTGTTCTGTGGCGGAAGGCACAGGGGAC
ATCATGTTCTACTGGTACAAGGAAGATACAAAGGAGAGTCTGGGGGCAAAACGTGAGCAC
TCCCAGAGAGCAGAGCTGCAGATCCCTGTGATCGAGGAGAGTCATGCCGGGAGTTACTAC
TGTACAACTGACAACAGCTATGGCCCCGTTCAGAGCAAGGCAGTGAACATAACTGTGAGA
ATTCCAGCCCTGAGCCCTCTTCTCACCATTAGTGCTCCTGGAGTCATGGTCTTTATTGGT
GAAGTGGTAGAGCTCCGCTGTGAAGACTTGAGAGCTTCACCCCCCATTCTGTACCAGTTC
TATCATGAAGACATCATTCGGGGGAGCATCTCAGCACCTTCTGGAGGAGGAACATCCCTC
AACTTCTCAGCGGCTGCAAGCCATTCTGGGAACTACTCCTGTGAGGCTGACAATGGCTGG
GGACCCAAGCGCAGTGAGGTGGTGACACTTACTGTCCCA---------GAGGCCCCACCC
AAAGTCCATCTGACTAATGGTCCTCACCGCTGTGAAGGCCAAGTGGAGGTGGAACAGGAA
GGTCACTGGGGCACCGTGTGTGATGACGGTTGGGACATGAAGGATGTGGCAGTGGTGTGC
CGGGAGCTGGGCTGTGGAGCACCCAAACACACACCGGTAGCCATGTTGTATCCACCTGTG
GCAGAAGAG---GCCCTGTCTGTGCTCGTTCAGGTGTCCCTGTGCAGTGGGACAGAGGTG
GCCCTGGCTGAGTGTGAGCAGGTGGAGGCCTTTGACTGTGGACATGATGAGGATGCAGGG
GTCATGTGTGAAGGTGGGCAATGA------------------------------------
------------------------------------------------------------
------------------------------------------------------------
---------------------------------------
>Octodon degus, FcRL2 (XM_023721634.1)
---------------------------------------ATGCTGCTGCACTCACTGCTC
CTGGTCCTTGGTCCTATGGGTGTCCACTCTGACTGGCTGAGTATCACCGTGCCACACAGG
GCCTATGAAGGAGACGAGGTGACTATAAGGTGCTCTGGGGAGGACAATAGCGCCATAAAA
GAGCTAATGTACTACAAGAATGGATATCAAATATCTACTTACTCCAGCGCCTCAAGCTAT
GTTATTTCTAATGCAAGAACCGGG---GACAGTGGCCAGTATTCCTGTAAGGCAAATAGG
AAGTACCTCTGGTTTCTAAGTAAGAATGAAGAATCAAAATCTGTGTGGCTCAGT------
GTCCAAGAGCTGTTTCCAGTGCCTAAGCTGACTTTCAGCCCCTATTGGCCTACAGAAGGA
AACTCAGTGACCCTGTCCTGTGACACCACACTTGCTTCAGATAGATCATGGGTCTCTCTG
CACTATGACTTCAGCAGAGACCACGGCATGCTAGCTTGGGAGGAGTGGTGGCCAAAGTTT
GTGATCTCATCCATAAGCAAAGACGACTCAGGGTACTACTGGTGTGAAGCAAAGGCATTA
TCCTACAGTGTCAAGAAGCAGAGTAGCAAGACCTACATAAGTGTGCAAAGGATCCCTGTG
TCTGAAGCCTCCATGAGGACCCATCCCCCAGGA---GGTCAGGCAGTTGAAGGGGAGAGA
CTGATCCTT---------------------GTCTGCTCCGTGGCTCAAGGCACAGGGTAC
ATCACATTCTCCTGGTATAGGGAAGACACAAAGGAGAATCTGGGGTCCAAAAGTCAGCGC
TCCCAGACAGCAGAGCTACAGATCCCTGTGGTCCAGGAGAGCCATGCTGGGGGTTACTAC
TGCACCGCTGAGAACAGCTATGGCACCGTTCAGAGCAAGACAGTGAACATCACTGTGAGA
ATTCCAGCCTCAAGTCCCCTTCTCAACATTAGTGCTCCTGGGACCCTGGCATTTATTGGT
GAAGTGGTGAAGCTCCACTGTGAGGACTGGAGGGCTTCTCCCCCGGTGGAGTACCAGTTC
TATCATAATGACCTCATTCTGGGAAACATCTCAGCACCTTTGGGAGGAGGAGCATCGCTC
AGCTTCTCAGTGGCTGCAAACCACTCTGGAAACTACTCCTGTAAGGCTGACAATGGCTGG
GGACCCAAAGCCAGTGAGGTGGTAACACTGAATGTCACA---------GAGGCCCCACCC
AAGGTCCGCCTGGTGAATGGTCTCCACCGCTGTGAAGGACGAGTGGAGGTGGAACAGGAA
GGGCGCTGGGGCACTGTGTGTGATGACGGCTGGGACCTAAAGGACGTGGCCGTAGTGTGC
CGGGAGCTGGGCTGTGGAGCAGCCAGACACACCCCGGTAGCCCTGCTGTACCCACCTGTG
GCAGAAGAG---GCCCTGCCCGTGCTCATCCAGGTGGCCATGTGCAACGGGACCGAGGTG
ACACTGGCTGAGTGTGAGCAGGTGGAGGCCTTCGACTGCGGGCACGATGAGGATGCAGGG
GCCGTGTGTGAAGCGTCGTAG---------------------------------------
------------------------------------------------------------
------------------------------------------------------------
---------------------------------------
>Bubalus bubalis, FcRL2 (XM_006079646.2)
---------------------------------------ATGTTCCTGTGGCCTTTGCTT
CTGGTCCTTGCTCCTATCAGCGTGCAGTCAGACTGGCTGAGTATCGATATGCCATACTAT
GCCTATGAAGGAGACCAGGTGGTGGTGAGGTGCTCTGGCAGAGACAATAATAAAATAAAG
AGACTGACGTTCTACAAAGATGGAGCT------TGGCTACCCACTTATTATAACACCTAT
ATCATTTCAAATGCAAGACCCAGT---GACAGCGGCTCCTATTATTGTAAGGCAAAAAGG
AAAGTGTTCTTATTTATAGATGACATGGAACAAACAAGATCTGTATGGCTCACT------
GTCCGAGAGCTGTTTCCAGCACCTCAACTGACAACCAGACCCTTGCAACCCACTGAGGGA
GCCTCAGTAACCCTGTCCTGTGGTACCCAGCTCCCTGCAGACAGATCAGAGACCCAACTT
CGCTACTCCTTCTACAGGGGTGGCTACACCCTGAGGTCAGACTGGGACTCACCCGAGTTT
TGGATCTCAGAAATATGGAAAGAAGACTCAGGATATTACTGGTGTGAGGCAAGGACAGTA
TCTCACAGTGTCTCAAAGCAGAGTCAGCAGTCCTATATACAAGTGCAAAGAATCCCTGTG
TCTGGAGTGCTCCTGGAGACACAGCCCCAGAGG---GACCAGGTGGTTAAAGGGGAGACG
CTCGTCCTT---------------------GTCTGCTCTGTGGCCAAAGGCACCGGGAAA
ACCAGGTTCTCTTGGCACAGAGAGGGCACAAGAGAGAGTCTGGGGCAGAAAAGTCAGCGC
TCCCGGAGAGCAGAGCTGGAGATCCCCGTTATCCGGGAGAGCCATGCCGGGCGCTACTAC
TGCACAGCTGACAACGGCTACGGCCTCATCCAGAGCGAGGCAGTGAACGTCACTGTGAGA
ATTCCAGTGTCACGTCCTGTCCTCACCTTCAGTGTTCCTGGGGCCCAGGCCTTGACTGGG
GATGTGGTGGAGCTTCGCTGTGAGGACAAGAGAGCATCTCCCCCCATTCTGTACCGGTTT
TATCATGAAAATGTTCCCCTGGGGCACACCTCGGCGCCTTTTGGAGGCGGAGCTTCCTTC
AACCTAGTTGTGACCGCAAGGCATTCTGGGACCTATGCTTGTGAAGCCAACAACGGCCTG
GGGGCCCAGCGCAGTAACGTGGCGGTACTCCACGTGGCA---------GAATTTCCACCT
AAAATACGCTTAATGAATGGTCCCCACCGTTGTGAAGGGCGAGTGGAGGTGGAAAAGGAA
GGTCGCTGGGGCACTGTGTGTGATGATGGCTGGGACATGAAGGATGTGGCCGTGGTGTGC
CGGGAGCTGGGCTGTGGAGCAGCCAAGCACACACCTGCAGGCATGTTGTATCTGCCAGTG
GCAGAAGAG---GACCAGCCTATATTTATTCAGGTATCCCTGTGCAATGGGACAGAAGAA
GCACTGGCTGAATGTGAGCAGGTTGAGACCTTTGACTGTGGGCACGATGAAGATGCAGGC
GCAGTGTGTGAAGCATTCAAGCCTAGTTCTTTTTGA------------------------
------------------------------------------------------------
------------------------------------------------------------
---------------------------------------
>Bos taurus, FcRL2 (XM_024989820.1)
---------------------------------------ATGTTCCTGTGGCCTTTGCTT
CTGGTCCTTGCTCCTATCAGCGTGCAGTCAGACTGGCTGAGTATCGATATGCCATACTAT
GCCTATGAAGGAGACCAGGTGGTGGTGAGGTGCTCTGGCAGAGACAATAATAAAATAAAG
AGACTGACGTTCTACAAAGATGGAGCT------TGGCTACCCGCTTATTATAACACCTAT
ATCATTTCAAATGCAAGACCCAGT---GACAGCGGCTCCTATTACTGTAAGGCAAAAAGG
AAAGTGTTCTTATTTATAGATGACACAGAACAAACAAGATCTGCGTGGCTCACT------
GTCCGAGAGCTGTTTCCAGCACCTCAACTGACAACCAGACCCTTGCAACCCACTGAGGGA
GCCTCAGTAACCCTGTCCTGTGGTACCCAGCTCCCTGCTGACAGATCAGAGACCCAACTT
CGCTACTCCTTCTACAGGGGTGGCTACACCCTGAGGTCAGACTGGGACTCACCAGAGTTT
TGGATCTCAGAAATATGGAAAGAAGACTCAGGATATTACTGGTGTGAAGCAAGGACAGTA
TCTCACAGTGTCTCAAAGCAGAGTCAGCAGTCCTATATACAAGTGCAAAGAATCCCAGTG
TCTGGAGTTCTCCTGGAGACACAGCCCCAGAGG---GACCAGGTGGTTAAAGGGGAGACG
CTCGTCCTT---------------------GTCTGCTCTGTGGCCAAAGGCACCGGGAAA
ACCAGGTTCTCTTGGCACAGAGAAGGCACAAGAGAGAGTCTGGGGGAGAAAAGTCAGCGC
TCCCAGAGAGCAGAGCTGGAGATGCCCGTTATCCGGGAGAGCCATGCCGGGCGCTACTAC
TGCACAGCTGACAACGGCTACGGCCTCATCCAGAGCGAGGCAGTGAACGTCACTGTGAGA
ATTCCAGTGTCACGTCCTGTCCTCACCTTCAGTGTTCCTGGGGCCCAGGCCTTGACTGGG
GACGTGGTGGAGCTTCGCTGTGAGGACAAGAGAGCATCTCCCCCCATTCTGTACAGGTTT
TATCATGAAAATGTTCCCCTGGGGCACACCTCGGCGCCTTTTGGAGGCGGAGCTTCCTTC
AACCTAGCTGTGACCGCAAGGCATTCTGGGACCTATGCTTGTGAAGCCAACAACGGCCTG
GGGGCCCAGCGCAGTAACGTGGCGGTACTCCACGTGGCA---------GAATTTCCACCT
AAAATATGCTTAATGAATGGTCCCCACCATTGTGAAGGGCGAGTGGAGGTGGAAAAGGAA
GGTCGCTGGGGCACTGTGTGTGATGACGGCTGGGACATGAAGGATGTGGCCGTGGTGTGC
CGGGAGCTGGGCTGTGGAGCAGCAAAGCACACACCTGCAGGCATGTTGTATCTGCCAGTG
GCAGAAGAG---GACCAGCCTGTATTTATTCAGGTAGCCCTGTGCAATGGGACAGAAGAA
ACACTGGCTGAATGTGAGCAGGTTGAGACCTTTGACTGTGGGCACGATGAAGATGCAGGC
GCAGTGTGTGAAGGTGGGTGA---------------------------------------
------------------------------------------------------------
------------------------------------------------------------
---------------------------------------
>Bison bison bison, FcRL2 (XM_010843762.1)
---------------------------------------ATGTTCCTGTGGCCTTTGCTT
CTGGTCCTTGCTCCTATCAGCGTGCAGTCAGACTGGCTGAGTATCGATATGCCATACTAT
GCCTATGAAGGAAACCAGGTGGTGGTGAGGTGCTCTGGCAGAGACAATAATAAAATAAAG
AGACTGACGTTCTACAAAGATGGAGCT------TGGCTACCCGCTTATTATAACACCTAT
ATCATTTCAAATGCAAGACCCAGT---GACAGCGGCTCCTATTACTGTAAGGCAAAAAGG
AAAGTGTTCTTATTTATAGATGACACAGAACAAACAAGATCTGCGTGGCTCACT------
GTCCGAGAGCTGTTTCCAGCACCTCAACTGACAACCAGACCCTTGCAACCCACTGAGGGA
GCCTCAGTAACCCTGTCCTGTGGTACCCAGCTCCCTGCTGACAGATCAGAGACCCAACTT
CGCTACTCCTTCTACAGGGCTGGCTACACCCTGAGGTCAGACTGGGACTCACCAGAGTTT
TGGATCTCAGAAATATGGAAAGAAGACTCAGGATATTACTGGTGTGAGGCAAGGACAGTA
TCTCACAGTGTCTCAAAGCAGAGTCAGCAGTCCTATATACAAGTGCAAAGAATCCCGGTG
TCTGGAGTGCTTCTGGAGACACAGCCCCAGAGG---GACCAGGTGGTTAAAGGGGAGACG
CTCGTCCTT---------------------GTCTGCTCTGTGGCCAAAGGCACCGGGAAA
ACCAGGTTCTCTTGGCACAGAGAAGGCACAAGAGAGAGTCTGGGGCAGAAAAGTCAGCGC
TCCCAGAGAGCAGAGCTGGAGATGCCCGTTATCTGGGAGAGCCATGCCGGGCGCTACTAC
TGCACAGCTGACAACGGCTACGGCCTCATCCAGAGCGAGGCAGTGAACGTCACTGTGAGA
ATTCCAGTGTCACGTCCTGTCCTCACCTTCAGTGTTCCTGGGGCCCAGGCCTTGACTGGG
GATGTGGTGGAGCTTCGCTGTGAGGACAAGAGAGCATCTCCCCCGATTCTGTACCGGTTT
TATCATGAAAATGTTCCCCTGGGGCACACCTCGGCGCCTTTTGGAGGCGGAGCTTCCTTC
AACCTAGCTGTGACCGCAAGGCATTCTGGGACCTATGCTTGTGAGGCCAACAACGGCCTG
GGGGCCCAGCGCAGTAACGTGGCGGTACTCCACGTGGCA---------GAATTTCCACCT
AAAGTACGCTTAATGAATGGTCCCCACCATTGTGAAGGGCGAGTGGAGGTGGAAAAGGAA
GGTCGCTGGGGCACTGTGTGTGATGACGGCTGGGACATGAAGGATGTGGCCGTGGTGTGC
CGGGAGCTGGGCTGTGGAGCAGCAAAGCACGCACCTGCAGGCATGTTGTATCTGCCAGTG
GCAGAAGAG---GACCAGCCTGTATTTATTCAGGTAGCCCTGTGCAATGGGACAGAAGAA
ACACTGGCTGAATGTGAGCAGGTTGAGACCTTTGACTGTGGGCACGATGAAGATGCAGGC
ACAGTGTGTGAAGCATTCAAGCCTAGTTCTTTTTGA------------------------
------------------------------------------------------------
------------------------------------------------------------
---------------------------------------
>Bos mutus, FcRL2 (XM_005910592.1)
------------------------------------------ATGGGAGTGGGGAGCCTT
GGAATCATAGAAATTTTTGCATCTTTTGCAGACTGGGTGAGTATCGATATGCCATACTAT
GCCTATGAAGGAGACCAGGTGGTGGTGAGGTGCTCTGGCAGAGACAATAATAAAATAAAG
AGACTGACGTTCTACAAAGATGGAGCT------TGGCTACCCGCTTATTATAACACCTTT
ATCATTTCAAATGCAAGACCCAGT---GACAGCGGCTCCTATTACTGTAAGGCAGGAAGG
AAAGTGTTCTTATTTATAGATGACACAGAACAAACAAGATCTGTGTGGCTCACT------
GTCCGAGAGCTGTTTCCAGCACCTCAACTGACAACCAGACCCTTGCAACCCACTGAGGGA
GCCTCAGTAACCCTGTCCTGTGGTACCCAGCTCCCTGCTGACAGATCAGAGACCCAACTT
CGCTACTCCTTCTACAGGGGTGGCTACACCCTGAGGTCAGACTGGGACTCACCAGAGTTT
TGGATCTCAGAAATATGGAAAGAAGACTCAGGATATTACTGGTGTGAGGCAAGGACAGTA
TCTCACAGTGTCTCAAAGCAGAGTCAGCAGTCCTATATACAAGTGCAAAGAATCCCAGTG
TCTGGAGTGCTTCTGGAGACACAGCCCCAGAGG---GACCAGGTGGTTAAAGGGGAGACG
CTCGTCCTT---------------------GTCTGCTCTGTGGCCAAAGGCACCGGGAAA
ACCAGGTTCTCTTGGCACAGAGAAGGCACAAGAGAGAGTCTGGGGGAGAAAAGTCAGCGC
TCCCAGAGAGCAGAGCTGGAGATGCCCGTTATCCGGGAGAGCCATGCCGGGCGCTACTAC
TGCACAGCTGACAACGGCTACGGCCTCATCCAGAGCGAGGCAGTGAACGTCACTGTGAGA
ATTCCAGTGTCACGTCCTGTCCTCACCTTCAGTGTTCCTGGGGCCCAGGCCTTGACTGGG
GACGTGGTGGAGCTTCGCTGTGAGGACAAGAGAGCATCTCCCCCCATTCTGTACAGGTTT
TATCATGAAAATGTTCCCCTGGGGCACACCTCGGCGCCTTTTGGAGGAGGAGCTTCCTTC
AACCTAGCTGTGACCGCAAGGCATTCTGGGACCTATGCTTGTGAGGCCAACAACGGCCTG
GGGGCCCAGCGCAGTAACGTGGCGGTACTCCACGTGGCA---------GAATTTCCACCT
AAAATACGCTTAATGAATGGTCCCCACCATTGTGAAGGGCGAGTGGAGGTGGAAAAGGAA
GGTCGCTGGGGCACTGTGTGTGATGACGGCTGGGACATGAAGGATGTGGCCGTGGTGTGC
CGGGAGCTGGGCTGTGGAGCAGCAAAGCACGCACCTGCAGGCATGTTGTATCTGCCAGTG
GCAGAAGAG---GACCAGCCTGTATTTATTCAGGTAGCCCTGTGCAATGGGACAGAAGAA
ACACTGGCTGAATGTGAGCAGGTTGAGACCTTTGACTGTGGGCACGATGAAGATGCAGGC
GCAGTGTGTGAAGCATTCAAGCCTAGTTCTTTTTGA------------------------
------------------------------------------------------------
------------------------------------------------------------
---------------------------------------
>Capra hircus, FcRL2 (XM_018046529.1)
---------------ATGGATCTGACTCTGGTGCAGCTAGATAACGGCCAAACAAACCAC
CTCCAAGCTGCTCCTATCAGCGTGCAGTCAGACTGGCTGAGTATCGATATGCCATACTAT
GCCTATGAAGGAGACCAGGTGGTGGTGAGGTGCTCTGGCAGAGACAATAATAAAATAAAG
AGACTGACGTTCTACAAAGATGGAGCT------TGGCTACCCGCTTATTATAACACCTAT
ATCATTTCAAATGCAAGACCCAGT---GACAGTGGCTCCTATTATTGTAAGGCAAAAAGG
AGAGTGTTCTTATTTATAGATGACACGGAACAAACAAGATCTGTATGGCTCACT------
GTCCGAGAGCTGTTTCCAGCACCTCAACTGACAACCAGACCCTCGCAACCCACTGAGGGA
GCCTCAGTAACCCTGTTCTGTGGTACCCAGCTCCCTGCAGACAGATCACAGACCCAACTT
CGCTACTCCTTCTACAGGGGTGGCTATACCCTGAGGTCAGACTGGGACTCACCAGAGTTT
TGGATCTCAGAAATATGGAAAGAAGACTCAGGATATTACTGGTGTGAGGCAAGGACAGTA
TCTCACAGTGTGTCAAAGCAGAGTCACCAGTCCTATATACAAGTGCAAAGAATCCCTGTG
TCTGGAGTGCTCCTGGAGACACAGCCCCAGAGG---GACCAGGTGGTTAAAGGGGAGACG
CTGGTCCTT---------------------GTCTGCTCTGTGGCCAAAGGCACCGGGAAA
ACCAAGTTCTTTTGGCACAGAGAGGATACAAGAGAGAGTCTGGGGCAGAAAAGTCAGCGC
TCCCAGAGGGCAGAGCTGGAGATCCCGGCTATCCGGGAGAGCCATGCCGGACGCTACTAC
TGCACAGCTGACAACGGTTACGGCCTCATCCAGAGCCAGGCAGTGATCGTCACTGTGAGA
ATTCCAGTGTCACGTCCCGTCCTCACCTTCAGTGTTCCTGGGGCCCAGGCCTTGACTGGG
GACGTGGTGGAGCTTCGCTGTGAGGACAACAGAGCATCTCCCCCCATTTTGTACCGGTTT
TACCATGAAAATGTTCCCCTGGGGAACACCGCGGCGCCTTTTGGAGGAGGAGCTTCCTTC
AACCTATCTGTGACCGCAAGGCATTCTGGGACCTATGCTTGCGAGGCCGACAACGGCCTG
GGGGCCCAGCGCAGTGACGTGGCGGTACTGTACGTGACA---------GAATTTCCACCT
AAAATACGCTTAATGAATGGTCCCCACCGTTGTGAAGGGCGAGTGGAGGTGGAAAAGGAA
GGTCACTGGGGCACCGTGTGTGATGACGGCTGGGACATGAAGGATGTGGCCGTGGTGTGC
CGGGAGCTGGGCTGTGGAGCAGCCAAGCACACACCTGCAGGCATGTTGTATCTGCCAGTG
GCAGAAGAG---GACCAGCCTGTATTTATTCAGGTAGCCCTGTGCAATGGGACAGAAGCG
GCACTGGCTGAATGTGAGCAGGTTGAGACCTTTGACTGTGGGCACGATGAGGATGCAGGC
GCAGTGTGTGAAGCATTCTAG---------------------------------------
------------------------------------------------------------
------------------------------------------------------------
---------------------------------------
>Ovis aries, FcRL2 (XM_027978013.1)
------------------------------------------ATGGGAGTGGGGAGCCTT
GGAATCATAGATATTTTTGCATCTTTTGCAGACTGGCTGACTATCGATATGCCATACTAT
GCCTATGAAGGAGACCAGGTGGTGGTGAGGTGCTCTGGCAGAGACAATAATAAAATAAAG
AGACTGACGTTCTACAAAGATGGAGCT------TGGCTACCCGCTTATTATAACACCTAT
ATCATTTCAAATGCAAGACCCAGT---GACAGTGGCTCCTATTATTGTAAGGCAAAAAGG
AGAGTGTTCTTATTTATAGATGACACGGAACAAACAAGATCTGTATGGCTCACT------
GTCCGAGAGCTGTTTCCAGCACCCCAACTGACAACCAGACCCTTGCAACCCACTGAGGGA
GCCTCAGTAACCCTGTTCTGTGGTACCCAGCTCCCTGCAGACAGATCAGAAACCCAACTT
CGCTACTCCTTCTACAGGGGTGGCTACACGCTGAGGTCAGACTGGGACTCACCAGAGTTT
TGGATCTCAGAAATATGGATAGAAGACTCAGGATATTACTGGTGTGAGGCAAGGACAGTA
TCTCACAGTGTCTCAAAGCAGAGTCACCAGTCCTATATACAAGTGCAAAGAATCCCTGTG
TCTGGAGTGTTCCTGGAGACACAGCCCCAGAGG---GACCAGGTGGTTAAAGGGGAGACG
CTGGTCCTT---------------------GTCTGCTCTGTGGCCAAAGGCACCGGGAAA
ACCAAGTTCTTTTGGCACAGAGAGGACACAAGAGAGAGTCTGGGGCAGAAAAGTCAGCGC
TCCCAGAGAGCAGAGCTGGAGATCCCGGTTATCCGGGAGAGCCATGCCGGACGCTACTAC
TGCACAGCTGACAACGGCTACGGCCTCATCCAGAGCCAGGCAGTGATCGTCACTGTGAGA
ATTCCAGTGTCACGTCCTGTCCTCACCTTCAGTGTTCCTGGGGCCCAGGCCTTGACTGGG
GACGTGGTGGAGCTTCGCTGTGAGGACAAGGGAGCATCTCCCCCCATTTTGTACCGGTTT
TACCATGAAAATGTTCCCCTGGGGAACACCGCGGCGCCTTTTGGAGGAGGAGCTTCCTTC
AACCTATCTGTGACCGCAAGGCATTCTGGGACCTATGCTTGCGAGGCCGACAACGGCCTG
GGGGCCCAGCGCAGTGACGTGGCGCTACTCTACGTGACA---------GAATTTCCGCCT
AAAATACGCTTAGTGAATGGTCCCCACCGTTGTGAAGGGCGAGTGGAGGTAGAAAAGGAA
GGTCACTGGGGCACCGTGTGTGATGACGGCTGGGACATGAAGGATGTGGCCGTGGTGTGC
CGGGAGCTGGGCTGTGGAGCAGCCAAGCACACACCTGCAGGCATGTTGTATTTGCCAGTG
GCAGAAGAG---GACCAGCCTGTATTTATTCAGGTAGCCCTGTGCAATGGGACAGAAGCG
GCACTGGCTGAATGTGAGCAGGTTGAGACCTTTGACTGTGGGCACGATGAGGATGCAGGC
GCAGTGTGTGAAGAGCAGAAGCCAGTGGGACTGCTACCTCAGGCCCAGCCCCAGATCATG
TCTCTGGAGGAGCACCCCAACTTCTGGGGCATCCTTCCAGAGGTGCATTCTAGCCTAGTT
CTTTTTGAAGATATGGAGACTGGAGGCCTGCAGACCTCAGAATCTCTGCTTTTTGACCTC
CCAGCCCTGGGTGACCCAATGGCTCTGGACAGACCTTAA
>Eptesicus fuscus, FcRL2 (XM_008153191.2)
---------------------------------------ATGCTGCTGTGGCTGCTGCTT
CTGGCCCTCGGCCCTGCCGGCGTCCGGCCAGACTGGCTCAGCATCGATCTGCAGCGCTAC
GCCTACGAAGGAGACAGGGTGGTTGTGAGGTGCTCTGGAGAAGACAATGGTAAAATACGT
AGACTGATGTACTACAAGGATGGATCTCGGATAGCCACCTACTCTAGCGCCTCGAGCTAC
ACCATTTCCAATGCAAGACCCAGT---GACAGCGGCTCCTATTACTGTAAGACAGATAGG
CAAAAGTTCCTCTTCATAGACGTGACAGAAGAATCAAGCTCTCGACGGCTTACT------
GTCCAAGAGCTGTTTCCAGCACCTTCCCTGACAGTCAGCTCCTTGCACCCCATTGAGGAG
AGCTCGGTGACCCTGTCGTGTGATACCCGACTCCCCTCAGATAGGTCATGGACCCAGCTT
CAGTACTCCCTCTTCAGGGATGGCCACACC---ATAAAATCCCAGAGCTCATCCAACTTT
TGGACCTTAGCATTACGGAAAGAAGACTCCGGAAATTACTGGTGCGAGGCAATGACAGCA
TCTCGCAGTGTCTCCAAGCGGAGTCGGCAGTCCAACATCCAGGTGCACAGGATCCCCGTG
TCTGGCGCGCTCCTGGAGACCCAGCCCCAGGGC---GGGCAGGCCGTTGAAGGAAAGATG
CTGGTCTTT---------------------GTCTGCTCTGTGGCCGAAGGCACAGGGGAA
ACCACGTTCTCCTGGCACAGAGCGGACACAGGGGAGAGTCTGGGGAGTAAGAGTCAGCGT
TCCCGGAGATCAGAGCTGGAGATCCCCGACGTCAGGGAGAGCCATGCGGGGGGATACTAC
TGTACAGCTGAAAACACCCACAGCCCTATCCGGAGTGAGGTGCTGAACATCACCGTGAAA
ATTCCAGCGTCGCACCCTGTCCTCACCATCAGTGCTCCTGAGGCCCAGGCCTTTATTGGG
GACACGGTGGAGCTTCATTGTGAAGACAAGAGAGCACACCCCCCTGTTCTGTACTCATTT
TATCATAATAATGTCTCCCTGGGGAACATCTCAGTGCCTTCCGGAGGCAGAGCATCCTTC
AGCCTCTCTTTGACCAGAGAACATTTTGGGAACTATTCCTGTGAGGCCGACAATGGCCTG
GGGGCCCAGCGCAGTGAGGAGGTGGCACTCAACGTCACA---------GACCCCCCACCC
AAAACCCGCTTGGTGAATGGTGCTCACCGCTGTGAAGGGCGAGTGGAGGTGCAGCAGGCC
GGTCGCTGGGGCACTGTATGTGATGACGGCTGGGACATGAAGGATGTGGCCGTGGTGTGC
CGGGAGCTGGGCTGTGGAGCAGCCAAGCACACCCCTGCGGGCATGTTATACCCCCCGATG
GCAGAGGAG---ACCCAACCTGTGTTTATTCAGGTAGCCCTGTGCAATGGGACGGAGGAG
GCACTGGCTGAATGTGAGCAGGTTGAAACCTTCGACTGTGAGCATGACGAGGATGCAGGT
GCAGTGTGTGAAGATGTGTGA---------------------------------------
------------------------------------------------------------
------------------------------------------------------------
---------------------------------------
>Mus musculus, FcRLS (NM_030707.3)
---------------------------------------ATGCCTCTGTGCTTGCTGCTT
CTGGTCTTCGCTCCTGTCGGAGTCCAGTCCGACTGGTTGAGCATCAGCCTTCCACACCGT
TCTTATGAAGGAGACCAAGTAGTTATAAGCTGCACAGGGAAAAATAATGGTGACATAAAG
AGACTGAAGTACTTCAAGGATGGATATCACATAGAAACTTACAGCAGTGCTTCAAGCTAC
ACCATTAGGAATGCAAGACGCGGT---GACAGTGGCTCCTATTCCTGTAAGGCAGATAGG
AAATTTTTCCTATTTATAGACACAACAGAAGAAACAGGATCTAAGTGGCTGAAT------
GTCCAAGAGCTGTTTCCAGCACCTGGGCTGACAGCCAGCCCCCTGCAGCCCGTAGAGGGG
AGTTCAGTGACCCTGTCCTGCAACACCTGGCTCCCTTCAGATAGGGCAACGACCCAGCTA
CGCTATTCCTTCTTCAAAGATGGCCACACTTTGCAATCGGGCTGGACCTCATCAAAATTT
ACCATCTCAGCAATATCGAAGGAAGACTCAGGAAATTACTGGTGTGAAGCAATGACTGCC
TCTCGCAGTGTCTCAAAGCAGAGTCACCGGTCCTACATAGATGTAGAGAGGATCCCTGTA
TCTCAAGTCACCATGGAGATCCAGCCTTCAAGA---GGCTGGGGAGTTGAAGGGGAGCCA
CTGGTCGTTGAAGGGGAGCCCCTGGTCCTTGCTTGTTCTGTGGCTAAAGGCACTGGGCTA
ATCACATTCTCCTGGCATAGGCAGGACACTAAGGAAAGTGTGGGGAAGAAAAGTCAGCGT
TCCCAGAGAGTGGAGCTGGAGATCCCTACTATCAGGGAAAGCCATGCTGGGGGGTACTAC
TGCACAGCAGACAACAACTACGGCCTGATCCAGAGTGCAATCGTGAACATCACCGTGAAA
ATTCCAGTGTTGAACCCGCTCCTCTCCATCAGTGTTCCTGGGGTCTTGCCCTTCATCGGA
GATGTGGCGGAGCTTCACTGTGAAGACAAGAGAGCATCTCCTCCGGTTCTCTACTGGTTT
TATCATGAAAATATCACTCTGGCTAACACCTCGGCACCTTTTGGAGGAAAGGCATCCTTT
AAGCTCTCTCTGACTGCAGGGCATTCTGGGAACTACTCTTGTGAGGCTGAAAACGCCTGG
GGTACCAAGCGCAGTGAGGTGGTAACGCTCAATGTCACA---------GAGCCCCCACCC
AAAGTGCGTTTGGTGAATGGCCCCCACCACTGTGAAGGACGCGTAGAGGTTGAACAGGAA
GGTCGCTGGGGCACTGTATGTGATGATGGCTGGGACATGAGGGATGTGGCTGTGGTGTGC
CGAGAGCTGGGCTGTGGAGCAGCCCAACACACACCTATAGCCATGCTGTATCCACCAGCA
GTTGATGAA---GCTCTGCCTGTGCTCATTCAGGTAGCCCTGTGCAATGGCACAGAAAAG
ACCCTGGCTGAATGTGACCAGGTTGAGGCCTTTGATTGTGGACATGATGAGGATGCTGGA
GCTGTGTGTGAAGTCTTACCCAGCACTTTCTGA---------------------------
------------------------------------------------------------
------------------------------------------------------------
---------------------------------------
>Sorex araneus, FcRL2 (XM_012935337.1)
---------------------------------------ATGTTGCCGTGGCTGCTGCTT
CTGCTCTTTGCTCCCACAGGCATCCAGTCAGACTGGCTGAGCATTGACGTGCCACGCCAT
GCCTATGAAGGAGACCAGGTGGTTGTGAGATGCTTTGGGGAAGATAATGACAAAATCAGG
AAGCTGATGTACTACAAAAACGGAGACAGGATAGCCACTTATGATGACGCCTCAAAGTAT
ACCATTTCAAACGCAAAAATCAGC---GACAGCGGTTCCTACTATTGTAAGACGGAGAGG
AAAAAGTTCTGGTTCATATATGTGACTGAAGAATCAAGTACAAAATGGCTGACT------
GTTCACGAGTTGTTTCCACCCCCTAGTCTGACAGTCAGCGCCTCCCAACCCACTGAGGGA
ACGTCAGTGACCCTGTCCTGTGGCACCAGGCTCCCTTCAGAGAGGTCATGGACAGAGCTT
CACTACTCATTCTTTAGGGGCGGTCAGACCCTGCAGTCCGGCTGGAGATCATCA---TTC
CAGATGTCCGCAATACGGAAAGAAGACTCCGGAGATTACTGGTGTAAGGCAATGACTGCA
TCGCACAGCGTCTCTCGGAGCAGCTCTCGGTCCTACATCACTGTGCACAGGGTCCCTGTG
TCTGGTGCAGTCTTGGAGACCCCGCCCTGGGGA---GCTTGGGCATTTGAAGGGAAGACA
CTGGTCCTT---------------------GTCTGCTCTGTGGTAGAAGGCACAGGGGAC
ACCACGTTCTCCTGGCACAGAGAAGACACAAAGGAGAGGCTGGGCAGGAAAAGTGGGCGT
TTCCAAAGAGCAGAGTTAGAAATCCCTGCGATCAACGAGAGCCATGCTGGGAGTTACTAC
TGTACCGCTGACAATGGCTATGGCCTTGTCCAGAGTGCAACCTTAAACATCACAGTGAAA
ATTCCAGTGTCTCAGCCTGTCCTCACTTCCAGTGCTCCCAGGAACCAGGCCTTCGCTGGG
GATCTGTTAGAGCTTCACTGTGAAGACAAGAGGGCATCTCCTCCAGTTCTGTACTGGTTT
TATCATGGAAATGTCACGCTGGGAAACATCTCAATGCCTTTTGGAGGAGCAGCATCCTTC
ATCCTCTCCCTGACTGTAGAACATTCTGGTAACTATTCCTGTGAAGCAGACAATGGCCTT
GGGTCCCAAAGCAGTGAAGCAGTTACACTCAATGTCAAA---------GAGCCACCACCC
AAAATTCGTTTGATGTATGGCGCCCACCGCTGCGAAGGGCGGGTGGAAGTGGAGCAGGAA
GGTCGCTGGGGCACCGTGTGTGATGATGGCTGGGACATGAAGGATGTGGCCGTGGTGTGC
CGGGAGCTAGGCTGTGGAGCAGCTAAGCACACACCTGCAGGCGTGATATACCTTCCAGAG
GCAGAAGAG---GACCAACCTGTGTTTATTCAGGTCGCCCTGTGCAACGGGACAGAAGAG
GCCCTGGCTGAATGTGCACAGATTGAGACCTTCGACTGTGGACATGATGAAGATGCAGGC
GCAGTGTGTGAAACCCCAACTGTCATCGACCCTAACACTGTGGGCGGCCTGTGGGCACAC
TGGAGCAGGGTCAGCGGCGGCTTTGTAGAGGCCAGAGTTTGA------------------
------------------------------------------------------------
---------------------------------------
>Fukomys damarensis, FcRL2 (XM_019210120.2)
------------------------ATGCAAATAGGTATTGAGCAGAATACAGTTCTCAGG
AAAAGCAAAGCTCCTGTTGGCGTCCAGTCTGACTGGCTGAGCATCAGCTTGCCACGCAAG
GCCTATGAAGGAGACACCGTGACTGTAAGATGTTCTGGGGAAAACAACGATAACATAAAG
AAGCTAGTGTACTACAAGAATGGATATCAGATAGCTGCTTACTCTGGGGCCTCGAGCTAT
ACCATCTCCAATGCAAGGACCAGTGATGATGGCGGCTCCTATTCCTGTAAGGCAGAGAGG
AAGATTTTCTGGTTTATACAAAGGACAGAAGAAACAAGATCTGTGTGGCTCACT------
GTCCACGAGCTGTTTCCAGAGCCTACACTGACCTTCGGCACTTCTTGGCCTATGGAGGGG
AGCTCAGTGACGATGTTCTGTGACTCCAGGCTCCCTTCCGATAGGTCGTGGATCTCTCTT
CGCTACAATTTCATCAGTGATTACCGCACCCTAGGTTGGAGAGAGTGGTCATCAAAGTTT
GAGATCTCAGCAATAAGGAAAGAAGACTCAGGGCATTACTGGTGTGAGGCAAAGGCGTTA
GGGGACAAGATCTCGAAGCGGAGTAGCAAATCCTACATAAGTGTGCAGAGGATCTCTGTG
TCTCAAGTCTCCATGCAGACCCGTCCCCCAGGA---GGCCAGGCAGTTGAGGGGGAGAAG
CTGATCTTT---------------------GTCTGCTCTGTGGCAGAAGGCACAGGGGAC
ATCACATTCTCCTGGTACAGGGAGGACACAAAGGAGAGACTGGGGGAAAAACATGAGCGC
TCCCGGAGAGCAGAGCTGCAGATCCCTGTGGTCCAGGAGAGCCATGCGGGGTGTTACTAC
TGTACAGCTGACAACAGCTACGGCCCCATTCAGAGCCCGGCAGTGAACATCGCTGTGAGA
ATTCCAGCCCTGAGCCCACTTCTCACCATTAGTGCTCCTGGGGCCACGGTCTTTATTGGT
GAAATGGTGGAGCTCCGCTGTGAAGATTTGAGAGCTTCTCCCCCCATTCTGTACCGGTTT
TATCATGAAGACATCATTGTGGGGAGCATCTCAGCATCTTCTCAAGGAAAAACATCCCTC
AACTTCTCCGTGGCTGCAAACCATTCTGGGAACTTCTCTTGTGAGGCTGACAATGGCTGG
GGACCCAAGCGCAGTGAGGTGGTGACACTTAACATTACA---------GAGGCCCCACCC
AAAGTCCGTCTGATGAATGGTCCCCACCGCTGTGAAGGCCGAGTGGAGGTGGAACAGGAA
GGTCACTGGGGCACCGTGTGTGATGACGGCTGGGACATGAAGGACGTGGCAGTGGTTTGC
CGAGAGCTGGGCTGTGGAGCAGCCAAGCACACACTGGTAGCCATGTTGTACCCACCTGTG
GCGGAAGAG---GCCCTGCCTGTGCTCATACAGGTGGCCCTGTGCAATGGGACAGAGGTG
GCCCTGGCTGAGTGTGAGCAGGTGGAGGCCTTTGACTGTGGACATGAGGAGGATGCAGGG
GCCGTGTGTGAAGGTGGGTAA---------------------------------------
------------------------------------------------------------
------------------------------------------------------------
---------------------------------------
>Phyllostomus discolor, FcRL2 (XM_028530691.1)
ATGCACTATCTTTCCCCATATGAACAGATGTTAGAATGTTGGAACAGGGTAAGCAGCATT
GGCACAAGTATTTTTTTTTCATCTTTGGCAGACTGGCTAAGTATCGATATGCCACGCTAT
GCCTATGAAGGAGACCAGGTTGTTGTGAGATGCTCTGGAGAAGAAAATAATAAAATAAAG
AGACTTATGTATTATAAGGATGGATCTCGGATATCTACTTACTACAGCACCTCAAGCTAT
GTCATTTCAAATGCAAGACCCAGT---GACAGTGGCTCCTATTATTGTAAAGCAGATAGG
AAATTTTTCTTATTTGTGGATGTGACAGAAGAAACAAGATCTACATGGCTCACT------
GTCCAAGAACTGTTTCCAGCACCTGTTATGACAGCCAGACCCCTGCTGCCCACTGAAGGG
AACTCAGTGACCTTGTCTTGTGATACTCAACTCCCTTCAGATAGGTCAAAGACACAGCTC
CAGTACTCCTTCTTCAGGGATGGCCACACCCTGAGGACAAAATGGAGCTCATCAGAATTT
TGGATCTCAGCATTATGGAAAGAAGACTCAGGATATTACTGGTGTGAGGCAATGACATCA
TCTCACAGTGTCTCAAAGCGGAGTCATCGATCCTATATACATGTGCAGAGAATCCCTGTG
TCTGGAGTATTTATGGAGACCCAGCCCCAAGAG---GGGCAGGCAATTGAAGGAAAGATG
CTGGTCTTT---------------------GTCTGCTCTGTGGTTGAAGGCACAGGAGAA
ATCTCATTCTCTTGGCACAGAGAAGACACAAGGGAATGTCTGGGGAGGAAAACTGTGCGT
TCTCAGAGATCAGAGCTAGAGATCCCTGTTATCAGGGAAAGCCATGCTGGTGGATATTAC
TGCACAGCTGACAATAACCATGGCCTCATCCAGAGTGAGATAGTGAACATCACTGTGAGA
ATTCCAGTGTCACATCCTCTCCTCACTATCAGTGTTCCTGGGAACCAGATCTTTATTGGG
GACATGGTGGAGCTTCACTGTGAAGACAAGAGAGCATCTCCTCCTGTTCTATATTCATTT
TATCATGAAAATATCTCTATTGGGAACATCTCAGTGCCTTCTGGAGGAGGAGTGTCCTTC
AATCTATCTCTGACTGCAGAGCATAATGGGAACTACTTCTGTGAGGCAAACAATGGCCTG
GTGGCCCAACGCAGTGAGATGGTGGCACTCAACATCACA---------GAGCCCCCAGTC
AAAATCCGCTTGATGAATGGTCTTCACCGCTGTGAAGGGAGAGTGGAAGTAGAAAAGAAT
GGTCACTGGGGCACTGTGTGTGATGATGGCTGGGACATGAATGAGGTGACTGTGGTGTGC
CGGGAGCTGGGCTGTGGAGCAGCCAAGCATACACCTGCAGGAATGTTATATCCACCTGTG
GCCAAAGAG---GACCAACCTGTGTTTATTCAGGTAGCCATGTGCAATGGGACTGAAGAC
ACACTGGCTGAATGTGAGCAGGTTGAAACCTTTGACTGTGGGCATGATGAGGATGCAGGT
GCAGTATGTGAAGGTGGGTAA---------------------------------------
------------------------------------------------------------
------------------------------------------------------------
---------------------------------------
>Myotis lucifugus, FcRL2 (XM_014462771.2)
---------------------------------------ATGCTGCTGTGGCTGCTGCTT
CTGGCTCTCGGTCCTGTCGGCGTCCGGCCAGACTGGCTCAGCATCGATCTGCAAAGCCAT
GCCTATGAAGGAGACAGGGTGGTTGTGAGGTGCTCTGGAAAAGACAATGGTAAAATAAAG
AAACTGATGTACTACAAGGATGGCTCTCGGATAGCCACCTACTCTAGCGCCTCGAGCTAC
ACCATTTCCAATGCAAGACCCAGT---GACAGTGGCTCCTATTACTGTAAGTCAGATAAG
TCACTATTGTACTTCTTTGAGGAGACAGAAGGATCGCGCACTCAATGGCTCACT------
GTCCGAGAGCTGTTTCCAGCACCTTCCCTGACAGTCAGCTCCTTGCAGCCGGTCGAGGAG
ACCTCGGTGACCCTGTCGTGTGATACCCGGCTCCCCTCGGAGAGGTCATGGACCCCGCTT
CAGTACTCCCTCTTCAGGGACGGCCACACCCTGAAATCCCGGAGCTCCTCCGGG---TTT
TGGACCTTAGCATTAAGGAAAGAAGACTCCGGAAATTACTGGTGCGAGGCAATGACAGCA
TCGCGCAGTGTCTCAAAGCGGAGTCGTCAGTCCTACGTCCAGGTGCACAGGATCCCCGTG
TCTGGCGCGCTCCTGGAGACCCAGCCCCAGGGC---GGGCAGGCGGTTGAAGGACAGGGG
CTGGTCTTG---------------------ATCTGCTCTGTGGCCGAAGGCACCGGGGAA
ACCACGTTCTCCTGGCACCGAGCGGACACAGGGGAGCGTCTGGGGAGTAAGAGCCAGCGT
TCCTGGAGATCAGAGCTGGAGATCCCTGACGTCAGGGAGAGCCACGCGGGGGGATACTAC
TGCACAGGTGACAACACCCAGAGCCCTATCCAGAGCGAGGTGGTGAACATCACCGTGAAA
ATTCCAGCGTCGCACCCTGTCCTCACCCTCAGTGCTCCTGAGGCCCACGCCTTCATTGGG
GACACGGTGGAGCTTCATTGTGAAGACAAGAGAGCACACCCCCCGGTTCTGTACTCATTT
TATCACAATAACGTCTCCCTGGGGAACATCTCAGTGCCTTCAGGGGGCAGAGCGTCCTTC
AGCCTCTCTTTGACCAGAGAACATATTGGAAACTATTCCTGTGAGGCCAACAATGGCCTC
GGGGTCCAGCGCAGTGAGGAGGTGGCACTCAACGTCACA---------GAGCCCCCACCC
AAGACCCGCTTGGTGAATGGTGCTCACCGCTGTGAAGGGCGAGTGGAGGTGGAGCGGGAC
GGCCGCTGGGGCACTGTCTGTGATGACGGCTGGGGCCTGAAGGAGGTGGCCGTGGTGTGC
CGGGAGCTGGGCTGTGGAGCAGCCAAGCACACCCCCGCGGGCCTGTTATACCCGCCGCTG
GCAGAGGAG---GCCCAGCCCGTGTTCATCCAGGTAGCCCTGTGCAACGGGACGGAGGAG
GCACTGGCGGAATGTGAGCAGGTTGAAACCTTTGACTGCGGGCACGACGAGGATGCGGGT
GCAGTGTGTGAAGGTGTGTGA---------------------------------------
------------------------------------------------------------
------------------------------------------------------------
---------------------------------------
>Myotis davidii, FcRL2 (XM_015564232.1)
---------------------------------------ATGCTGCGGTGGCTGCTGCTG
CTGGCCCTCGGTCCCGTCGGCGTCCGGCCAGACTGGCTCAGCATCAATCTGCAAAGCCAT
GCCTACGAAGGAGACAGGGTGGTTGTGAGGTGCTCTGGAGAAGACAATGGTAAAATAAAG
AAGCTGGTGTACTACAAGGATGGCTCTCGGATAGCCACCTACTCTAGCGCCTCGAGCTAC
ACCATCTCCCATGCAAGACCCAGT---GACAGCGGCTCCTATTACTGTAAGTCAGATAAG
ACGCTATTGTACTTCTTTGAGGAGACAGAAGAATCACGCTCTCAAAGGCTCACT------
GTCCGAGAGCTGTTTCCAGCACCTTCCCTGACAGTCAGCTCCTTGCAGCCCGTCGAGGAG
ACCTCGGTGACCCTGTCGTGTGATACCCGGCTCCCCTCGGATAGGTCATGGACCCCGCTT
CGGTACTCTCTCTTCAGGGACGGCCACACCATAAAATCCCAGAGCTCCTCCGAG---TTT
TGGACCTTAGCACTAAGGAAAGAAGACTCCGGAAATTACTGGTGCGAGGCAATGACAGCA
TCGCGCAGTGTCTCAAAGCGGAGTCGTCAGTCCTACGTCCAGGTGCACAGGATCCCCGTG
TCTGGTGCGCTCCTGGAGACCCAGCCCCAGGGC---GGGCAGGCGGTTGAAGGAAAGGGG
CTGGCCTTG---------------------ATCTGCTCTGTGACCGAAGGCACAGGGGAA
ACCACGTTCTCCTGGCACCGAGCGGACACAGGGGAGAGTCTGGGGAGTAAGAGTGAGCGT
TCCCGGAGATCAGAGCTGGAGATCCCTGACGTCAGGGAGAGCCACGCGGGGGGATACTAT
TGCACAGCTGACAACACCCAGAGCCCCATCCAAAGCGAGGTGGTGAACATCACCGTGAAA
ATTCCAGCGTCGCACCCTGTCCTCACCCTCAGTGCTCCTGAGGCCCACGCCTTCTTTGGG
GACACGGTGGAGCTTCACTGTGAAGACAAGAGAGCACACCCCCCGGTTCTGTACTCATTT
TATCACAACAACGTCTCCCTGGGGAACGTCTCGGTGCCTTCCGGGGGCAGAGCATCCTTC
AGCCTCTCTTTGACCAGAGGACATATTGGAAACTATTCCTGTGAGGCCAACAATGGCCTG
GGCGCCCAGCGCAGTGAGGAGGTGGCACTCAACATCACA---------GAGCCCCCACCC
AAGACCCGCTTGGTGAATGGCGCTCACGGCTGTGAAGGGCGAGTGGAGGTGGAGCGGGAC
GGTCACTGGGGCACGGTCTGCGATGATGGCTGGGGCCTGAAGGAGGTGGCCGTGGTGTGC
CGGGAGCTGGGCTGCGGAGCCGCCAAGCACACCCCCGCGGGCCTGCTGTACCCGCCGCTG
GCCGAGGAG---GCCCAGCCCGTGTTCATCCAGGTAGCCCTGTGCAATGGGACGGAGGGG
GCACTGGCGGATTGTGAGCAGGTTGAAACCTTTGACTGTGGGCATGACGAGGACGCGGGC
GCCGTGTGTGAAGGTGTGTGA---------------------------------------
------------------------------------------------------------
------------------------------------------------------------
---------------------------------------
>Ailuropoda melanoleuca, FcRL2 (XM_019810202.2)
---------------------------------------ATGCTGCTGTGGTCACTGCTT
CTGGTCCTCGGTGCGGTGGATGCCCAGTCTGACTGGCTGAGCATTGACATGCCGCGCCAC
GTGTATGAAGGAGACGAGGTGGTTGTGAGGTGCTCCGGGGACAGCAATGACATGATAGGG
AAAGTGATGTACTACAAGGATGGATCTCTGCTGGCCACTTACCACGGGATCTCGAGCCAC
ACCATCTCAAATGCAAGACCCAGT---GACAGCGGGTCCTACTCCTGTGAG---GTCCAC
GAGCTG---TTCTACAGATTTAGGACAGAAAAAACGAGATCTGTATGGCTCACT------
GTCCAAGAGCTGTTTCCAGCACCCACGCTAACCGTTGGGCCCTTGCAGCCCACCGAGGGG
AGCTCAGTGACCCTGTCCTGTGACACCCGGCTCCCCTGGGACAGGTCAGGGACGCAGCTC
CACTACTCCTTCTTCAGGGATAACCACACCCTGAGATCGGACGGGAGCTCATCAGAGTTT
CAGATCTCGGCCATACAGAAGGAGGACTCGGGATACTACTGGTGTGAGGTGGCGACGGCC
TCCCACAGCGTCTCGAAGCAGAGTCATCGGTCCCACGTGCTCGTGCAGAGTGTCCCAGTG
TCTGGAGCCCTCTTGGAGACCCAGCCCCAGGGG---GGCCGGCTGCTGGCAGGGGAGCGT
CTGGTCCTC---------------------GTCTGCTCCGTGGCTGAAGGCACAGGGGAC
ACCACGTTCTCCTGGCACAGAGAGGACACGGGGGAGCGTCTGGGCAGCAAGCGTCAGCGC
TCCCGGAAAGCAGAGCTGGAGATCCTTGCTGTCGGGGGGAGCCACGCGGGCCGCTACTAC
TGCACGGCGGACAACGGCCACGGCCTGGCCCGCAGCGCGGCCCTGAACGTCACTGTGACA
GTTCCAGTGTCCCGCCCCGTCCTCACCCTCAGGGTGCCTGGAACCCGGGCCGTGGTGGGG
GACGTGATGGAGCTTTGCTGTGAGGCCCAGAGTGGCTCTCCCCCGATCCTGTACCGGTTT
TATCACGAGGATGTCACCCTGGGGAACATCTCGGCCCCCTCTGGAGGAGGAGCGTCCTTC
AACCTGTCTCTGACCGCAGAACATTCTGGAAACTACTCCTGCGAGGCCGACAATGGCCTG
GGGCCCCAGCGCAGCGAGGCGGTGCCACTCAGTGTCACA---------GAGCCCCCACCC
AAAATCCGCTTGACAAACGGTCCTCACCGCTGCGAAGGGCGGGTGGAGGTGGAACAGGAT
GGCCGCTGGGGCACCGTGTGTGATGACGGCTGGGACATGAAGGACGTGGCCGTGGTGTGC
CAGGAGCTGGGCTGCGGAGCGGCCAAGCACACCCCTGCTGGCATGCTGTACCCACCGTTG
GCGGAGGAG---GACCAGTCCGTGTTTATTCAAGTGGCCCTGTGCGAGGGCACCGAAGAT
GCTCTGGCTGAATGTGAGCAGGTTGAGGCCTTTGACTGTGATCACAGTGAGGATGCAGGT
GCGGTGTGTGAAGGTGAGGGCAGGGCCCAGGGTGCAGACTGGGCACCCAGCTCTGAGAAC
CGTCCCTCCACTCTCCACAGCCACCTCCAGGCCACCCCACTGTTCGCCACGGGAGAGTGG
TCAGGACAGCCCCAGAGTTCACGTGAGGTTATGCAGGGTCGGAAAGGACTCCGTGCGTGC
TGGTATTAG------------------------------
>Ursus arctos horribilis, FcRL2 (XM_026487325.1)
---------------------------------------ATGCTGCTGTGGTCACTGCTT
CTGGTCCTTGGCGCGGTGGATGCCCAGTCTGACTGGCTGAGCATTGACATGCCGCGCCAC
GTGTATGAAGGAGACGAGGTGGTTGTGAGGTGCTCCGGGGACAGCAGTGACATGATAGGG
AAAGTGATGTACTACAAGGATGGATCTCTGCTGGCCACTTACCACGGCATCTCGAGCCAC
ACCATCTCAAATGCAAGACCCGGT---GACAGCGGGTCCTACTCCTGTGAG---GTCCAC
GAGCTATTCTTCTACAGATTTAGGACAGGAAAAACGAGAGCTGCATGGCTCACT------
GTCCAAGAGCTGTTTCCAACACCCACGCTGACCGTTGGGCCCTTGCAGCCCACCGAGGGG
AGCTCAGTGACCCTGTCCTGTGACACCCGGCTCCCCTGGGACAGGTCAGGGACACAGCTC
CGCTACTCCTTCTTCAGGGATGACCACACCCTGAGATCGGACGGGAGCTCATCAGAGTTT
CAGATCTCGGCCATACAGAAAGAGGACTCGGGATACTACTGGTGTGAGGTGGCAACAGCC
TCCCACAGCGTCTCGAAGCAGAGTCATCGGTCCCACGTGCTTGTGCAGAGCGTCCCGGTG
TCTGGAGCGCTCCTAGAGACCCAGCCCCAGGGG---GGCCGGCTGCTGGCAGGGGAGCGT
CTGGTCCTC---------------------GTCTGCTCCGTGGCTGAAGGCACAGGGGAC
ACCACGTTCTCCTGGCACAGAGAGGACACGGGGGAGCGTCTGGGCAGCAAGCGTCAGCGC
TCCCGGAGAGCAGAGCTGGAGATCCCCGCTGTCCGGGGGAGCCACGCGGGCAGCTACTAC
TGCACGGCGGACAACGGCCACGGCCTGGCCCGCAGCGGGGCCCTGAACGTCACTGTCACA
GTTCCAGCGTCCCGCCCCGTCCTCACCCTCAGGGCGCCCGGAACTCGGGCCGTGGTCAAG
GACGTGATGGAGCTTCGCTGTGAGGCCCAGAGCGGCTCTCCCCCGATCCTGTACCGGTTT
TATCACGAGAATGTCACCCTGGGGAACATCTCGGCCCCCTCTGGAGGAGGAGCGTCCTTC
AGCCTGTCTCTGACCACAGAACATTCTGGAAACTACTCCTGCGAGGCCGACAATGGCCTG
GGGCCCCAGCGCAGCAAGGCGGTGTCACTCAGTGTCACA---------GAGCCCCCACCC
AAAATCCGCTTGACAAACGGTCCCCATCGCTGCGAAGGGCGGGTGGAGGTGGAGCAGGAC
GGCCGCTGGGGTACCGTGTGTGATGACGGCTGGGACATGAAGGACGTGGCCGTGGTGTGC
CGGGAGCTGGGCTGCGGAGCGGCCAAGCACACCCCTGCTGGCGTGCTGTACCCGCCGTTG
GCGGAGGAG---GACCAGTCCGTGTTTATTCAAGTGGCCCTGTGCGAGGGCACCGAGGAT
GCGCTGGCTGAATGTGAGCGGGTTGAAGCCTTTGACTGTGATCACAGTGAGGATGCAGGT
GCAGTGTGTGAAGCGTTCTTGCCTCATTTTTCTTGA------------------------
------------------------------------------------------------
------------------------------------------------------------
---------------------------------------
>Ursus maritimus, FcRL2 (XM_008700756.1)
---------------------------------------ATGCTGCTGTGGTCACTGCTT
CTGGTCCTTGGCGCGGTGGATGCCCAGTCTGACTGGCTGAGCATTGACATGCCGCGCCAC
GTGTATGAAGGAGACGAGGTGGTTGTGAGGTGCTCCGGGGACAGCAGTGACATGATAGGG
AAAGTGATGTACTACAAGGATGGATCTCTGCTGGCCACTTACCACGGCATCTCGAGCCAC
ACCATCTCAAATGCAAGACCCAGT---GACAGCGGGTCCTACTCCTGTGAG---GTCCAC
GAGCTGTTCTTCTACAGATTTAGGACAGGAAAAACGAGAGCTGCATGGCTCACT------
GTCCAAGAGCTGTTTCCAACACCCACGCTGACCGTTGGGCCCTTGCAGCCCACCGAGGGG
AGCTCAGTGACCCTGTCCTGTGACACCCGGCTCCCCTGGGACAGGTCAGGGACGCAGCTC
AGCTACTCCTTCTTCAGGGATGACCACACCCTGAGATCGGACGGGAGCTCATCAGAGTTT
CAGATCTCGGCCATACAGAAAGAGGACTCGGGATACTACTGGTGTGAGGTGGCAACAGCC
TCCCACAGCGTCTCGAAGCAGAGTCATCGGTCCCACGTGCTTGTGCAGAGCGTCCCGGTG
TCTGGAGCGCTCCTAGAGACCCAGCCCCAGGGG---GGCCGGCTGCTGGCAGGGGAGCGT
CTGGTCCTC---------------------GTCTGCTCCGTGGCTGAAGGCACAGGGGAC
ACCACGTTCTCCTGGCACAGAGAAGACACGGGGGAGCGTCTGGGCAGCAAGCGTCAGCGC
TCCCGGAGAGCAGAGCTGGAGATCCCCGCTGTCGGGGGGAGCCACGCAGGCCGCTACTAC
TGCACGGCGGACAACGGCCACGGCCTGGCCCGCAGCGGGGCCCTGAACGTCACTGTCACA
GTTCCAGCGTCCCGCCCCGTCCTCACCCTCAGGGCACCTGGAACTCGGGCCGTGGTCAAG
GACGTGATGGAGCTTCGCTGTGAGGCCCAGAGCGGCTCTCCCCCGATCCTGTACCGGTTT
TATCACGAGAATGTCACCCTGGGGAACATCTCGGCCCCCTCTGGAGGAGGAGCGTCCTTC
AGCCTGTCTCTGACCACAGAACATTCTGGAAACTACTCCTGCGAGGCCGACAATGGCCTG
GGGCCCCAGCGCAGCAAGGCGGTGTCACTCAGTGTCACA---------GAGCCCCCACCC
AAAATCCGCTTGACAAACGGTCCCCATCGCTGCGAAGGGCGGGTGGAGGTGGAGCAGGAC
GGCCGCTGGGGTACCGTGTGTGATGACGGCTGGGACATGAAGGACGTGGCCGTGGTGTGC
CGGGAGCTGGGCTGCGGAGCGGCCAAGCACACCCCTGCTGGCGTGCTGTACCCGCCGTTG
GCGGAGGAG---GACCAGTCCGTGTTTATTCAAGTGGCCCTGTGCGAGGGCACCGAGGAT
GCGCTGGCTGAATGTGAGCGGGTTGAAGCCTTTGACTGTGATCACAGTGAGGATGCAGGT
GCAGCGTGTGAAGCGTTCTTGCCTCATTTTTCTTGA------------------------
------------------------------------------------------------
------------------------------------------------------------
---------------------------------------
>Canis lupus dingo, FcRL2 (XM_025430734.1)
---------------------------------------ATGTTGCTGTGGCCACTGCTT
CTGCTCCTCACTGCTGCGGGTGTGCAGTCTGACTGGTTGAGCATTGACATGCCCAGCTAT
GCCTATGAAGGAGACGAGGTGGTTGTGAAGTGCTCTGGGGAAAGGAATAACAGAATAATG
ACACTGACGTACTACAAGGATGGATCCCTGTTAGCCACTTACCACAATCTCTCGAGCTAT
ACCATTTCCAACGCAAGACCCAGC---GACAGCGGCTCTTATTCCTGTGAG---GCCAAC
AGGAAATTCTTCTTTGTACATAAGACAGAAAAAACAAGATCTGTATGGCTTACT------
GTCCAGGACCGGTTTCCACCCCCCACACTCACAATCCGGCCC---------ATTGAGGGG
AGCTCAGTGACCGTGTCCTGTGACACCTGGCTTCCCTGGAACAGGTCAGACACCCAGCTT
CACTACTCCTTCTTCAGGGATGACCACACCCTGATATCAAACGGGAGCTCATCAGAGTTT
CAGATCCCGGCCATAGGGAAGGGGGACTCGGGATACTACTGGTGTGAGGTGGCTACAGCG
TCCCACAGCGTCTCGAAGCAAGGTCAGCGGTCTCACGTGCTCGTGCAGAGTGTCCCAGTA
TCCGGAGTGCTCCTGGACACCCAGCCCCAGGGG---GGCCAGGCGCTTGCAGGGGAGCCT
CTGGTCCTC---------------------GTGTGCTCCGTGGCTGAAGGCACAGGGGAC
ATCGCATTCTCCTGGCACAGAGAGGACACGGGGGAGCATCTGGGGAGGAAGCAGCAGCGT
TCCCAGAGAGCAGAGCTGGAGATCCCTGCTGTCGGGGGGAGCCACATGGGGCGCTACTAC
TGCACGGCCGACAACGGCCACGGCCTCGCCCGCAGCGGAGCCCTGAACGTGACAGTCAGA
GCCCCAGCATCCCGCCCCGTCCTCACCCTCAGGGTGCCCGGGACTCGGGCCGTGGTGGGG
GACGTGATGGAGCTTCACTGCGAGGCCCACAGGGGCTCTCCCCCCATCCTGTACCGGTTT
TATTACGACGATGTGTTCCTGGCGAGCCGCTCGGCCACCTCTGGAGGAGGAGCGTCCTTC
AAACTCTTCCTGACCGCAGAACATTCCGGAAACTACTCATGTGAGGCTGACAACGGCCTG
GGGGCCCAGCGCAGCGAGGCGATAACACTCAGCGTCACA---------GAGCCCCCACCC
AAAATCCGCTTGATAAATGGTCCCCACCGCTGTGAAGGGCTGGTGCAGGTGGAACGGGAA
GGTCACTGGGGCACTGTGTGTGATGACGGCTGGGACACGAAGGACGTGGCTGTGGTGTGC
CGGGAGCTGGGCTGTGGAGCGGCCAAGCACACGCCCCCGGGCAAGCTGTACCCGCCGCTG
CCAGAGGAG---GACCAGCCCATATTTATTCAAGTGGCCCTGTGCAACGGGACCGAGAAC
ACGCTGGCTGAATGCGAGCAGGTTGAGATATTTGACTGTGAGCACAGCGAGGATGCAGGA
GCAGTGTGTGAAGCATTCTTGCCCCATTTTACTTGA------------------------
------------------------------------------------------------
------------------------------------------------------------
---------------------------------------
>Canis lupus familiaris, FcRL2 (XM_005622658.3)
---------------------------------------ATGTTGCTGTGGCCACTGCTT
CTGCTCCTCACTGCTGCGGGTGTGCAGTCTGACTGGTTGAGCATTGACATGCCCAGCTAC
GCCTATGAAGGAGACGAGGTGGTTGTGAAGTGCTCTGGGGAAAGGAATAACAGAATAATG
ACACTGACGTACTACAAGGATGGATCCCTGTTAGCCACTTACCACAATCTCTCGAGCTAT
ACCATTTCCAACGCAAGACCCAGC---GACAGCGGCTCTTATTCCTGTGAG---GCCAAC
AGGAAATTCTTCTTTGTACATAAGACAGAAAAAACAAGATCTGTATGGCTTACT------
GTCCAGGACCTGTTTCCACCCCCCACACTCACAATCCGGCCC---------ATTGAGGGG
AGCTCAGTGACCGTGTCCTGTGACACCTGGCTTCCCTGGAACAGGTCAGACACCCAGCTT
CACTACTCCTTCTTCAGGGATGACCACACCCTGATATCAAACGGGAGCTCATCAGAGTTT
CAGATCCCGGCCATAGGGAAGGGGGACTCGGGATACTACTGGTGTGAGGTGGCTACAGCG
TCCCACAGCGTCTCGAAGCAAGGT---------------------------GTCCCAGTA
TCCGGAGTGCTCCTGGACACCCAGCCCCAGGGG---GGCCAGGCGCTTGCAGGGGAGCCT
CTGGTCCTC---------------------GTGTGCTCCGTGGCTGAAGGCACAGGGGAC
ATCGCATTCTCCTGGCACAGAGAGGACACGGGGGAGCATCTGGGGAGGAAGCAGCAGCGT
TCCCAGAGAGCAGAGCTGGAGATCCCTGCTGTCGGGGGGAGCCACATGGGGTGCTACTAC
TGCACGGCCGACAACGGCCACGGCCTCGCCCGCAGCGGAGCCCTGAACGTGACAGTCAGA
GCCCCAGCATCCCGCCCCGTCCTCACCCTCAGGGTGCCCGGGACTCGGGCCGTGGTGGGG
GACGTGATGGAGCTTCACTGCGAGGCCCACAGGGGCTCTCCCCCCATCCTGTACCGGTTT
TATTACGACGATGTGTTCCTGGCGAGCCGCTCGGCCACCTCTGGAGGAGGAGCGTCCTTC
AAACTCTTCCTGACCGCAGAACATTCCGGAAACTACTCATGTGAGGCTGACAACGGCCTG
GGGGCCCAGCGCAGCGAGGCGATAACACTCAGCGTCACA---------GAGCCCCCACCC
AAAATCCGCTTGATAAATGGTCCCCACCGCTGTGAAGGGCTGGTGCAGGTGGAACGGGAA
GGTCACTGGGGCACTGTGTGTGATGACGGCTGGGACACGAAGGACGTGGCTGTGGTGTGC
CGGGAGCTGGGCTGTGGAGCGGCCAAGCACACGCCCCCGGGCAAGCTGTACCCGCCGCTG
CCAGAGGAG---GACCAGCCCATATTTATTCAAGTGGCCCTGTGCAACGGGACCGAGAAC
ACGCTGGCTGAATGCGAGCAGGTTGAGATATTTGACTGTGAGCACAGCGAGGATGCAGGA
GCAGTGTGTGAAGCATTCTTGCCCCATTTTACTTGA------------------------
------------------------------------------------------------
------------------------------------------------------------
---------------------------------------
>Vulpes vulpes, FcRL2 (XM_026003285.1)
---------------------------------------ATGTTGCTGTGGCCACTGCTT
CTGCTCCTCACTGCTGCGGGTGTGCAGTCTGACTGGCTGAGCATTGACATGCCCAGCTAC
GCCTATGAAGGAGACGAGGTGGTTGTGAAATGCTCTGGGGAAAGGAATAACAGAATAAGT
ACACTGACGTACTACAAGGATGGATCCCTGTTAGCCACTTACCACAATCTCTCGAGCTAT
ACTATTTCCAACGCAAGACCCAGC---GACAGCGGCTCTTATTCCTGTGAG---GCCAAC
AGGAAATTCTTCTTTGTATATAAGACAGAAAAAACAAGATCTGTATGGCTTACT------
GTCCAGGACCTGTTTCCACCCCCCACACTGACAATCCGGCCC---------ATTGAGGGG
AGCTCAGTGACCGTGTCCTGTGACACCCGGCTTCCCTGGAACAGGTCAGACACGCAGCTT
CACTACTCCTTCTTCAGGGATGACCACACCCTGATATCAAACGGGAGCTCATCAGAGTTT
CAGATCCCGGCCATAGGGAAGGGGGACTCGGGATACTACTGGTGTGAGGTGGCTACAACG
TCCCACAGCGTCTCGAAGCAAGGTCAGCGGTCCCACGTGCTCGTGCAGAGGGTCCCAGTA
TCCGGAGTGTTCCTGGAGACCCAGCCCCAGGGG---GGCCAGGCACTTGCAGGGGAGCCT
CTGGTCCTC---------------------GTGTGTTCCGTGGCTGAAGGGACAGGGGAC
ATCGCATTCTCCTGGCACAGAGAGGACACGGGGGAGCATCTGGGGAGGAAGCAGCAGCGT
TCCCAGAGAGCAGAGCTGGAGATCCCTGCTGTCGGGGAGAGCCACATGGGGCGCTACTAC
TGCACGGCCGACAACGGCCACGGCCTCGCCCGCAGTGGAGCCCTGAACGTCACAGTCAGA
GCCCCAGCATCCCGCCCCGTCCTCACCCTCAGGGTGCCCGGGACTCGGGCCGTGGTGGGG
GACGTGATGGAGCTTCACTGTGAGGCCCACAGAGGCTCTCCCCCGATCCTGTACCGGTTT
TATTACGACGATGTGTTCCTGGGGAGCCGCTCGGCCACCTCTGGAGGAGGAGCGTCCTTC
AAACTCTTTCTGACCGCAGAACATTCCGGAAACTACTCATGTGAGGCTGACAACGGCCTG
GGGGCCCAGCTCAGCGAGGCGATAACACTCAGCGTCACA---------GAGCCCCCTCCC
AAAATCCGCTTGATAAATGGTCCCCACCGCTGTGAAGGGCTGGTGCAGGTGGAACGGGAA
GGTCACTGGGGCACTGTGTGTGATGACGGCTGGGACACGAAGGACGTGGCTGTGGTGTGC
CGGGAGCTGGGCTGTGGAGCGGCCAAGCACACGCCCCCGGGCAAGCTGTACCCGCCGCTG
CCAGAGGAGGACCAG---CCCATATTTATTCAAGTGGCCCTGTGCAACGGGACCGAGAAC
ACGCTGGCTGAATGTGAGCAGGTTGAGATGTTTGACTGTGAGCACAGCGAGGATGCAGGA
GCAGTGTGTGAAGCATTCTTGCCCCATTTTACTTGA------------------------
------------------------------------------------------------
------------------------------------------------------------
---------------------------------------
